# Supplementary material for: Relationships between ICT competencies related to work, self-esteem, and self-regulated learning with engineering competencies
Source: PLoS One. 2021 Dec 2;16(12):e0260659. doi: 10.1371/journal.pone.0260659 (PMC8639090; doi:10.1371/journal.pone.0260659)
Supplement: S1 Dataset — (XLSX) [file pone.0260659.s002.xlsx]

## Sheet: S1 Dataset.
No	GENDER	AGE	GPA	GPA_2	Major	University	TypeU	Unit	Year	School	Father	Mother	Revenue	Coop	ENcom10	ENcom1	ENcom11	ENcom3	ENcom4	ENcom5	ENcom6	ENcom7	ENcom8	ENcom9	ENcom12	ENcom13	ENcom2	SRL_1	SRL_2	SRL_3	SRL_4	SRL_5	EST_1	EST_2	EST_3	EST_4	EST_5	EST_6	EST_7	EST_8	EST_9	EST_10	ICT7	ICT8	ICT6	ICT1	ICT2	ICT3	ICT4
0010	0	23	3.18	4	14	1	1	13	4	3	2	2	10000	1	4	4	4	4	4	4	4	4	4	4	5	5	4	2	4	2	4	4	4	4	3	3	4	3	3	1	3	3	4	4	4	4	4	4	4
0018	0	22	2.71	3	10	1	1	9	4	3	6	3	45000	1	4	4	4	4	3	4	4	4	4	4	4	4	3	4	3	5	3	3	3	3	3	3	4	4	4	1	3	3	4	4	4	4	3	4	3
0019	0	22	3.19	4	10	1	1	9	4	3	5	7	50000	1	4	5	4	4	4	4	4	4	4	4	5	5	4	2	5	3	5	1	3	2	3	4	3	3	3	2	3	4	5	5	4	4	4	5	4
0020	0	22	2.87	3	10	1	1	9	4	2	3	2	30000	1	4	3	4	4	3	4	4	4	3	3	4	4	4	3	4	4	4	3	3	2	3	3	3	2	3	2	3	3	4	4	3	4	4	4	4
0021	0	23	2.16	2	14	1	1	13	4	2	2	2	40000	1	4	3	4	3	3	3	3	4	5	4	4	4	4	4	3	5	3	3	3	3	3	3	2	3	4	1	4	4	4	3	4	4	3	3	3
0024	0	22	2.7	3	14	1	1	13	4	3	7	6	75000	1	5	4	3	4	4	4	4	4	4	3	5	5	3	3	3	5	4	4	3	3	2	3	3	4	2	2	3	3	4	3	5	3	3	4	3
0025	0	23	2.9	3	14	1	1	13	4	7	6	6	100000	1	4	3	4	5	4	3	4	3	4	4	4	4	4	3	3	3	3	2	4	3	3	3	3	3	3	2	4	4	4	4	4	4	4	4	4
0026	0	22	2.89	3	14	1	1	13	4	2	4	4	8000	1		3	3	3	3	3	3	3	3	3	4	4	4	5	3	5	3	3	4	4	4	3	4	4	4	1	4	4	4	4	4	2	3	3	3
0027	0	22			14	1	1	13	4	3	6	6	100000	1	3	3	4	3	3	3	3	3	3	3	4	4	4	2	3	4	4	3	3	3	3	3	3	3	3	2	3	3	3	3	3	4	4	4	4
0028	0	22	3.44	4	14	1	1	13	4	3	2	5	40000	1	5	3	3	3	3	2	3	3	3	2	4	4	3	3	3	4	4	2	3	3	3	2	3	3	3	2	3	3	4	3	3	2	2	2	2
0031	0	23	3.28	4	10	1	1	9	4	2	2	2	30000	1	5	3	4	4	4	4	4	3	5	4	5	4	3	3	5	5	5	3	3	4	3	4	4	4	4	1	4	4	4	4	4	3	4	4	4
0032	0	22	2.4	2	10	1	1	9	4	3	6	3	300000	1	4	3	4	3	3	3	3	3	4	3	4	4	4	2	4	3	4	3	4	3	3	4	4	4	3	2	4	4	3	3	4	2	3	3	3
0042	0	24	2.78	3	2	1	1	2	4	3	4	4	16000	1	4	4	4	3	3	3	3	3	4	4	4	4	4	4	3	3	4	2	3	3	3	3	3	4	3	2	3	3	4	4	4	3	3	3	3
0043	0	22	3.04	4	2	1	1	2	4	2	6	6	40000	1	4	4	4	4	5	5	5	4	5	5	5	5	4	3	4	3	4	4	4	3	3	3	4	3	4	2	4	4	5	5	4	3	4	5	3.63927
0044	0	22	2.74	3	19	1	1	17	4	3	9	2	16000	1	4	3	4	4	3	3	3	3	4	3	4	4	4	3	3	3	3	2	3	2	3	3	3	3	3	2	3	3	4	3	3	4	4	4	3
0047	0	22	2.68	3	2	1	1	2	4	3	9	4	15000	1	4	4	5	4	4	4	4	4	4	4	4	4	4	4	2	4	3	2	4	4	3	4	4	4	3	2	4	4	4	4	4	5	4	4	4
0048	0	22	2.99	3	10	1	1	9	4	2	2	5	27000	1	4	3	4	4	3	3	4	3	4	3	4	4	3	3	4	4	4	3	3	3	2	3	3	3	3	2	3	3	4	4	4	3	3	4	4
0049	0	22	2.74	3	10	1	1	9	4	3	2	3	30000	1	4	3	3	3	3	3	2	2	4	3	4	3	2	3	3	5	4	2	3	2	3	3	3	3	3	2	3	3	4	3	3	1	2	3	3
0050	0	22	2.59	3	10	1	1	9	4	2	3	2	30000	1	5	3	4	4	4	4	4	4	5	4	4	4	4	3	3	5	5	3	3	2	3	4	3	2	3	2	4	4	5	4	4	3	4	4	3
0055	0	22	2.68	3	20	1	1	18	4	2	6	6	18000	1	5	3	3	4	3	4	4	4	4	4	4	3	3	3	3	2	3	3	4	3	4	4	4	3	1	1	4	4	3	3	4	3	3	4	4
0056	0	22	2.59	3	20	1	1	18	4	3	6	6	35000	1	4	3	4	4	4	4	3	3	5	3	4	5	4	3	4	2	4	3	4	3	2	4	3	3	2	2	3	3	3	4	4	3	4	4	3
0057	0	22	2.46	2	20	1	1	18	4	1	2	2	20000	1	4	4	3	4	4	3	4	3	4	3	4	4	3	4	4	5	4	4	3	3	3	3	3	3	3	2	3	3	4	4	4	3	3	3	3
0058	0	23	3.19	4	20	1	1	18	4	3	5	5	70000	1	4	4	3	3	4	4	4	4	4	3	4	4	4	3	4	4	4	3	2	3	2	4	3	3	3	2	3	3	4	4	4	2	4	4	3
0059	0	22	2.82	3	20	1	1	18	4	2	2	2	35000	1	4	3	4	4	4	4	4	4	5	4	4	4	4	5	5	5	5	4	3	3	3	4	3	3	4	1	4	4	5	5	4	4	3	4	4
0060	0	22	2.95	3	20	1	1	18	4	2	9	4	9000	1	5	5	4	5	5	4	5	3	5	5	4	4	4	3	5	4	3	3	4	4	4	4	4	4	1	1	4	4	5	5	5	5	4	5	4
0061	0	22	2.72	3	20	1	1	18	4	2	4	2	10000	1	5	5	3	4	4	3	4	3	5	4	4	5	3	3	4	5	4	2	3	3	3	3	2	4	3	2	3	4	5	4	5	4	5	5	5
0062	0	23	3.2	4	19	1	1	17	4	3	4	4	50000	1	4	3	3	3	4	3	3	3	4	4	4	4	3	5	3	3	4	4	4	3	3	3	4	4	4	2	4	3	4	3	3	3	3	3	3
0063	0	22	3.09	4	19	1	1	17	4	2	2	1	25000	1	4	3	3	3	4	3	4	3	4	4	4	4	3	3	4	3	3	3	4	3	3	3	3	3	3	1	4	4	4	4	3	3	3	3	3
0064	0	22	2.74	3	13	1	1	12	4	2	2	2		1	4	3	3	3	4	3	4	4	5	4	4	4	3	4	5	4	5	4	4	4	4	3	4	4	4	1	4	4	4	4	3	3	3	4	3
0065	0	22	3.79	5	19	1	1	17	4	2	3	2	16000	1	3	4	3	4	4	3	3	3	4	3	4	4	3	3	5	3	4	3	3	2	3	3	3	3	3	2	3	3	4	4	4	4	4	3	3
0070	0	23	2.25	2	1	1	1	1	5	2	2	2	4000	1	4	3	3	3	3	3	3	3	4	3	3	3	3	3	3	3	4	3	3	3	2	3	3	3	3	2	3	3	4	3	3	3	3	3	3
0075	0	24	2.17	2	1	1	1	1	5	3	6	6	70000	1	5	3	4	3	3	4	3	3	5	4	5	4	3	5	4	5	3	3	4	3	3	3	3	3	4	2	3	4	4	5	4	5	4	4	4
0082	0	24	2.43	2	10	1	1	9	5	2	2	2	50000	1	4	4	3	4	4	4	4	4	4	4	5	5	5	3	4	4	3	4	3	3	3	3	3	3	3	2	3	3	4	4	4	3	3	3	4
0083	0	24	2.42	2	10	1	1	9	5	2	2	2		1	4	4	3	3	4	5	5	5	5	4	4	5	4	4	4	5	4	4	3	3	3	3	4	4	3	2	4	4	4	4	3	3	3	4	4
0098	0	21	3.69	5	6	1	1	5	4	2	3	2	10000	1	5	5	4	4	5	4	5	4	5	4	5	5	4	5	5	5	5	4	4	3	3	3	4	4	3	2	4	4	5	4	4	4	4	4	4
0105	0	22	2.65	3	19	1	1	17	4	3	3	2	15000	1	4	4	4	4	5	4	4	5	5	4	4	4	4	4	3	3	3	4	3	4	3	3	4	4	3	2	4	4	4	4	5	4	2	3	3
0106	0	22	2.83	3	19	1	1	17	4	2	4	2	15000	1	4	3	3	4	4	4	3	3	5	3	4	4	4	3	3	4	4	3	3	2	2	3	3	3	3	1	4	3	4	4	3	3	3	3	3
0107	0	22	2.68	3	19	1	1	17	4	2	5	5	12000	1	4	3	3	4	4	3	4	3	5	4	4	4	3	4	4	4	4	4	4	3	3	4	4	4	4	2	4	4	4	3	4	4	3	3	4
0108	0	22	2.8	3	19	1	1	17	4	2	5	2	10000	1	4	3	3	4	4	3	4	3	5	4	4	4	3	3	4	4	4	4	4	3	3	4	4	4	4	2	4	4	4	3	4	4	3	3	4
0109	0	23	2.53	3	13	1	1	12	5	7	4	5		1	5	3	4	4	4	4	4	4	4	4	4	4	4	4	3	4	4	3	3	2	3	3	3	4	3	2	4	4	4	4	3	3	4	4	3
0116	0	26	2.54	3	8	1	1	7	5	3	4	3	10000	1	5	3	4	4	4	3	4	4	5	4	5	4	4	5	4	4	4	3	3	2	3	3	3	4	3	1	4	3	4	4	4	4	4	4	4
0119	0	22	2.09	2	13	1	1	12	5	2				1	4	3	4	3	3	3	4	4	4	3	4	4	4	3	4	3	4	3	3	3	3	3	3	3	3	2	3	3	4	4	3	4	3	3	4
0122	0	22	2.9	3	14	1	1	13	4	3	2	2	20000	1	4	3	3	3	3	3	3	3	4	3	4	4	3	3	3	4	2	4	3	4	3	3	4	4	3	2	4	3	4	3	3	3	3	3	3
0123	0	22	2.67	3	14	1	1	13	4	3	7	6	20000	1	4	4	3	3	3	3	3	4	3	3	4	4	4	2	3	4	4	3	3	3	3	3	4	4	2	2	4	3	3	4	4	4	4	4	4
0130	0	22			19	1	1	17	4	3	4	4	50000	1	5	4	4	4	4	4	4	4	5	4	4	4	4	3	4	2	4	3	3	3	3	3	4	4	3	2	4	3	4	4	4	3	4	4	4
0137	0	22	2.87	3	19	1	1	17	4	3	4	4	40000	1	4	3	3	3	3	3	3	4	4	3	4	4	4	4	3	4	4	4	3	3	3	3	4	4	3	2	4	3	4	3	3	3	4	4	4
0146	0	22	2.52	3	14	1	1	13	4	2	2	2	300000	1	4	3	3	4	4	3	4	3	4	4	4	4	4	3	3	4	3	3	3	2	3	3	3	2	3	1	3	3	4	4	4	4	4	4	4
0147	0	22	2.67	3	14	1	1	13	4	6	2	3	25000	1	4	3	3	4	4	3	3	4	5	3	4	5	4	3	4	4	3	4	3	3	3	3	4	3	3	1	4	3	5	4	4	4	4	4	3
0156	0	22	2.69	3	8	1	1	7	4	4	7	3	15000	1	3	3	4	4	3	4	4	4	4	4	5	5	4	3	4	5	4	4	3	3	3	4	3	1	4	4	2		4	4	4	4	4	4	4
0157	0	22	3.3	4	8	1	1	7	4	3	2	6		1	4	4	4	5	5	4	5	5	5	5	5	5	5	3	3	1	5	4	4	4	3	4	3	3	3	1	4	4	5	5	4	5	5	5	5
0159	0	23	3.02	4	17	1	1	15	5	6	6	2		1	4	3	3	3	3	3	3	3	4	4	3	3	3	3	3	3	3	2	2	2	2	3	2	2	3	1	3	3	3	3	3	3	3	3	3
0160	0	22	3.03	4	14	1	1	13	4	2	3	3	30000	1	4	4	3	4	3	3	3	3	3	4	3	3	3	3	3	3	3	4											4	3	3	3	2	3	3
0163	0	22	2.52	3	19	1	1	17	4	3	4	4	16000	1	3	3	3	4	4	3	3	3	4	4	4	3	3	2	4	4	3	3	3	2	3	3	3	3	3	2	3	3	3	3	3	3	3	3	3
0164	0	23	2.51	3	7	1	1	6	4	2	2		15000	1	4	4	4	4	4	4	4	4	4	4	4	4	4	4	4	4	4	4	3	4	3		4	4	3	2	3	4	4	4	3	3	3	3	4
0166	0	22	2.82	3	6	1	1	5	4	2	3	3	19000	1	4	4	4	4	4	4	4	4	4	3	4	4	3	4	4	5	4	3	3	3	3	3	3	3	3	2	3	3	4	4	4	3	3	3	4
0167	0	22	2.98	3	6	1	1	5	4	2	2	2	35000	1	4	3	3	4	4	3	3	3	3	3	4	4	4	3	4	4	4	3	4	2	2	3	3	2	2	2	3	3	3	3	3	3	3	3	3
0168	0	24	2.03	2	7	1	1	6		2	4	4		1	4	4	3	4	4	4	4	4	4	4	4	4	4	3	3	3	4	1	3	3	3	3	3	3	3	2	3	3	4	4	4	3	3	4	4
0169	0	24	2.13	2	7	1	1	6	6	6	2	5	50000	1	4	4	4	3	3	3	3	4	5	5	4	4	4	3	3	2	3	2	4	3	3	3	3	4	3	2	4	4	5	4	3	4	4	4	4
0170	0	23	2.31	2	19	1	1	17	4	3	5	4	40000	1	4	4	4	4	3	3	4	3	5	4	4	4	4	2	3	5	4	4	3	3	3	4	3	3	4	1	4	4	5	5	5	3	3	4	4
0171	0	22	3.78	5	3	1	1	3	4	3	7	6	40000	1	4	4	4	4	4	4	4	3	4	3	4	3	4	2	4	2	4	2	4	4	3	3	4	4	4	1	4	4	4	3	3	3	4	4	4
0172	0	22	2.42	2	3	1	1	3	4	2	2	2	10000	1	3	3	4	4	3	3	3	3	5	4	4	4	4	3	4	3	4	3	3	3	3	3	3	3	3	2	3	3	4	4	3	4	4	3	4
0173	0	22	3.36	4	9	1	1	8	4	2	2	5	20000	1	4	3	3	4	4	4	4	3	4	3	4	3	3	3	3	3	3	2	4	3	3	3	3	3	3	2	3	3	4	4	3	3	3	3	3
0174	0	23	3.1	4	9	1	1	8	4	6	4	6	50000	1	4	4	4	3	4	3	4	4	5	4	4	4	4	4	4	4	4	4	3	3	3	3	3	3	3	2	3	3	4	4	5	3	4	3	4
0176	0	22	2.37	2	9	1	1	8	4	2				1	4	5	4	4	4	4	4	4	3	4	4	5	4	2	4	2	4	2	3	2	3	2	2	2	2	2	2	3	4	4	4	4	4	4	4
0177	0	23	2.33	2	9	1	1	8	4	1	2	4	50000	1	4	3	4	4	4	4	4	4	4	4	4	4	4	2	4	2	4	2	3	3	3	3	3	3	3	2	4	3	3	4	4	4	4	4	4
0178	0	22	3.03	4	9	1	1	8	4	2	3	3	80000	1	4	3	3	4	3	3	3	2	4	3	3	3	2	3	4	3	3	2	3	4	3	3	4	4	3	2	4	3	4	3	4	3	3	3	3
0182	0	23	2.62	3	17	1	1	15	4	2	6	7	80000	1	4	4	3	3	4	3	3	3	3	3	3	4	4	2	4	3	3	1	3	3	3	2	3	3	3	2	4	4	3	4	3	4	4	3	5
0184	0	23	2.22	2	7	1	1	6	4	3	2	2	30000	1	4	3	3	3	3	4	3	3	4	4	4	4	4	3	4	4	4	3	3	3	3	3	3	4	3	2	4	3	4	3	3	3	3	3	3
0186	0	24	2.06	2	7	1	1	6	4	3	3	3	20000	1	5	4	4	4	4	4	4	4	5	5	5	5	4	2	3	4	3	3	3	3	3	3	3	3	3	2	4	3	4	5	4	3	3	3	3
0187	0	24	2.09	2	7	1	1	6	6	6	5	5		1	5	4	4	4	4	4	4	4	5	5	5	5	4	2	3	4	3	3	4	3	4	4	4	4	4	1	4	4	4	5	4	3	3	3	3
0188	0	24	2.2	2	7	1	1	6	4	1	4	2		1	4	4	4	3	3	4	3	4	4	4	4	4	4	5	3	4	4	3	3	3	3	4	4	4	4	1	4	4	4	4	3	3	3	3	4
0190	0	22	2.54	3	19	1	1	17	4	2	2		18000	1	3	4	3	3	3	3	4	3	3	3	4	4	3	3	3	4	3	3	3	1	3	4	3	2	4	1	4	4	4	4	4	3	4	4	3
0194	0	22	3.07	4	19	1	1	17	4	3	6	6	80000	1	4	3	3	4	3	3	3	4	4	3	3	4	3	3	3	4	4	3	3	3	3	3	3	4	3	2	3	3	4	4	3	3	3	3	3
0197	0	22	2.41	2	19	1	1	17	4	2	2	2	5000	1	4	3	4	3	4	3	4	4	5	4	5	5	4	3	2	4	1	1	2	2	3	3	3	2	3	2	4	4	5	4	3	3	3	4	4
0198	0	22	2.84	3	19	1	1	17	4	2	2	2	36000	1	4	3	3	4	4	3	3	4	4	3	4	3	3	4	3	5	5	4	3	3	3	4	4	4	3	2	4	4	4	3	3	3	4	4	3
0199	0	23	2.39	2	18	1	1	16	4	2	4	4		1	4	4	4	4	4	4	4	4	4	4	4	4	4	2	4	2	4	2	3	2	2	3	2	2	3	2	2	3	4	4	4	4	4	5	5
0209	0	22	3.02	4	8	1	1	7	4	2	2	2	6000	1	4	4	3	4	4	4	4	4	4	3	4	4	4	4	2	4	3	3	3	3	3	3	3	3	3	1	4	4	4	3	3	3	4	4	4
0210	0	22	2.68	3	19	1	1	17	4	2	5	3	9000	1	4	3	3	4	4	4	3	3	3	3	3	3	3	2	3	3	3	3	3	2	2	3	2	4	3	2	4	3	3	3	4	3	3	3	3
0212	0	22	3	3	3	1	1	3	4	2	4	2	24000	1	5	4	4	4	4	4	4	4	4	4	4	4	4	3	4	5	4	4	3	4	3	3	4	4	3	2	4	4	5	4	4	4	4	4	4
0215	0	22	3.04	4	7	1	1	6	4	2	9	9	8500	1	5	4	4	4	4	5	5	4	5	4	5	5	5	4	4	4	3	2	3	3	3	4	3	3	4	1	4	4	5	5	4	3	3	3	4
0218	0	23	2.21	2	1	1	1	1	4	3	6	4	50000	1	4	3	3	3	3	3	3	3	4	3	4	4	3	2	2	2	2	1	4	2	2	4	3	3	4	3	3	4	3	3	4	3	3	4	4
0221	0	22	3.84	5	8	1	1	7	4	2	3	2	25000	1	4	3	3	3	4	3	3	3	4	3	3	3	3	4	4	4	3	3	3	3	2	3	3	2	3	2	3	3	3	3	3	2	2	2	2
0222	0	22	3.7	5	8	1	1	7	4	7	4	7	50000	1	5	3	3	4	3	3	3	3	4	4	4	4	3	5	4	4	4	3	3	3	3	3	3	3	3	2	4	3	4	3	3	3	3	3	4
0223	0	23	3.01	4	8	1	1	7	4	3	2	2	10000	1	5	3	4	4	4	3	4	4	4	3	4	4	4	4	4	4	3	3	3	3	3	3	4	4	4	1	4	3	4	4	3	3	4	3	3
0224	0	22	3.44	4	8	1	1	7	4	1	2	4	20000	1	4	2	3	2	3	2	2	2	4	2	4	4	3	4	3	3	2	2	3	3	2	2	3	4	3	2	3	3	3	3	3	1	2	3	2
0226	0	21	2.02	2	7	1	1	6	4	1	2	2	5000	1	4	4	4	4	4	4	4	4	4	4	5	5	5	4	4	4	4	3	2	2	3	3	3	2	3	3	1		4	4	3	3	4	4	4
0227	0	25	2.36	2	7	1	1	6	5	2	2	2	20000	1	5	5	4	3	4	4	4	3	4	4	4	4	3	3	3	5	4	3	4	3	3	3	3	4	3	2	3	4	4	4	3	3	4	4	4
0232	0	23	2.26	2	14	1	1	13	5	3	5	4	100000	1	4	4	4	4	4	4	4	4	4	4	4	4	4	4	2	5	3	2	3	3	3	3	3	3	3	2	3	3	4	4	4	3	3	3	3
0235	0	22	3.5	4	8	1	1	7	4	6	4	4	30000	1	4	4	4	4	4	4	3	3	4	3	4	4	4	5	5	4	4	5	3	4	3	3	4	4	3	2	4	3	5	5	5	3	4	3	4
0240	0	22			8	1	1	7	4	3	2	3	8000	1	4	3	3	4	4	4	3	4	4	3	3	3	3	3	4	3	4	3	3	4	3	4	4	4	3	2	4	3	4	3	4	3	3	3	3
0246	0	23	2.38	2	1	1	1	1	4	5	6	4		1	4	4							4	4	4	4	4	2	3	2	3	2	3	3	3	3	2	3	3	2	3	3	3.80963	3.75019	3.65675	4	4	4	4
0255	0	22	2.83	3	6	1	1	5	4	3	5	5	55000	1	5	5	4	4	4	3	3	3	4	4	4	4	4	5	4	5	4	5	3	4	3	3	2	4	3	2	4	4	4	4	4	3	3	4	3
0256	0	21	3.02	4	6	1	1	5	4	3	6	2	26000	1	4	4	4	5	5	5	4	4	4	4	5	4	4	5	4	5	4	5	4	4	3	4	2	4	4	1	4	4	4	4	5	4	4	4	4
0257	0	22	3.2	4	6	1	1	5	4	2	4	2	5000	1	4	4	4	5	4	4	4	4	5	4	4	4	4	2	4	5	5	4	4	3	4	4	4	4	4	1	4	4	5	4	4	4	4	4	4
0258	0	22	3.36	4	6	1	1	5	4	2	2		20000	1	4	3	3	4	4	4	4	4	5	4	5	5	4	4	3	5	3	3	3	3	3	4	3	3	3	2	3	3	4	4	3	4	3	3	3
0262	0	22	2.79	3	19	1	1	17	4	4	2	2	50000	1	5	4	3	3	3	3	4	4	5	3	5	5	4	2	4	2	5	2	4	3	4	4	3	4	4	1	4	4	5	3	5	2	3	5	3
0264	0	24	2.1	2	1	1	1	1	6		4	4		1	4	3	4	4	4	4	3	4	5	4	4	4	4	3	4	4	4	3	4		3				4			4	4	4	4	3	3	3	4
0266	0	21	2.69	3	6	1	1	5	4	2	4	4	12000	1	4	4	4	3	4	4	4	3	5	4	5	5	5	4	5	3	4	3	4	3	4	3	4	4	3	1	4	4	4	4	3	3	4	4	4
0267	0	22	2.53	3	6	1	1	5	4	2	4	2	19000	1	4	3	3	3	3	3	4	3	4	3	4	4	3	3	4	5	5	4	3	3	3	3	3	3	3	2	4	3	4	4	4	3	4	4	4
0276	0	23	2.35	2	19	1	1	17	4	2	9	2	15000	1	4	3	4	3	4	3	4	4	4	4	4	4	4	3	4	3	4	3	3	3	3	3	3	3	3	2	3	3	4	4	4	3	3	3	3
0277	0	22	3.02	4	19	1	1	17	4	3	6	6	80000	1	4	3	4	3	3	3	4	4	4	3	5	4	4	3	3	5	5	3	3	2	3	3	3	3	3	2	3	3	4	4	4	2	3	3	3
0279	0	22	2.45	2	19	1	1	17	4	2	3		20000	1	4	3	3	3	3	3	3	3	4	3	3	3	3	3	3	4	4	3	3	4	3	3	4	4	3	2	4	3	4	4	3	3	3	3	3
0281	0	22	2.84	3	8	1	1	7	4	2	2	4	60000	1	5	4	4	4	4	4	4	4	5	4	4	4	4	3	4	3	4	3	3	3	3	3	3	3	3	2	3	3	5	4	4	4	4	4	4
0282	0	22	3.12	4	8	1	1	7	4	3	2	2	7000	1	4	3	4	4	4	3	3	4	4	3	4	4	4	4	3	4	4	3	4	3	3	4	4	4	4	2	4	4	3	3	3	3	3	3	3
0283	0	22	2.51	3	8	1	1	7	4	2	3	2	18000	1	4	3	3	3	3	3	3	4	4	3	4	3	3	3	4	4	4	3	3	2	2	3	3	2	3	2	3	3	3	4	2	2	2	3	3
0284	0	22	3.01	4	8	1	1	7	4	4	4	4	35000	1	4	3	3	4	4	3	3	3	4	3	4	4	3	3	4	3	3	2	4	4	3	3	4	4	3	2	4	3	3	3	4	4	5	3	3
0286	0	22	2.1	2	9	1	1	8	4	2	4	4		1	3	3	3	3	3	3	3	3	4	3	4	5	3	2	3	3	3	2	4	3	3	3	3	3	3	1	3	4	4	3	3	3	3	3	3
0289	0	23	2.19	2	7	1	1	6	5	2	4	2	20000	1	5	4	5	4	4	4	4	4	5	5	4	4	4	3	4	4	4	3	4	2	4	4	3	3	3	1	4	4	5	5	4	4	4	4	4
0292	0	22	2.6	3	19	1	1	17	4	3	3	2	20000	1	4	3	3	3	4	4	4	5	4	5	4	4	3	3	4	5	3	1	3	3	3	3	4	4	4	1	4	4	4	4	4	3	5	4	4
0293	0	22	2.43	2	19	1	1	17	4	3	6	6	70000	1	4	3	3	3	3	3	3	3	4	3	3	3	3	3	3	3	3	3	4	4	2	3	4	3	3	2	4	3	3	3	3	2	3	3	3
0294	0	22	2.29	2	19	1	1	17	4	1	2	2	6500	1	5	4	4	4	4	3	3	4	5	3	5	4	4	3	4	5	5	3	3	3	3	4	4	3	3	1	4	4	4	3	4	3	3	4	4
0296	0	22	2.95	3	19	1	1	17	4	2	2	2	8000	1	5	3	3	3	4	4	4	4	5	4	4	4	4	4	4	3	5	3	3	3	3	4	3	3	4	2	3	4	4	4	4	2	3	4	4
0297	0	23	3.26	4	19	1	1	17	4	7	2	2	12000	1	4	3	3	3	3	3	3	3	4	4	4	4	3	3	1	2	3	2	3	4	3	3	3	4	3	2	4	3	4	3	4	3	2	3	3
0298	0	22	2.67	3	19	1	1	17	4	3	4	6	45000	1	5	4	4	4	4	3	3	4	5	4	4	4	4	3	3	4	3	4	4	3	3	3	4	4	4	1	4	4	4	4	4	4	4	4	4
0300	0	22	2.27	2	19	1	1	17	4	3	3	3	8000	1	4	4	4	4	4	3	3	4	4	4	5	4	4	4	4	5	4	3	4	2	3	4	3	4	3	1	3	3	4	4	4	2	3	4	4
0301	0	22			19	1	1	17	4	2	2	2	30000	1	3	2	3	3	4	3	3	4	5	4	5	5	4	3	5	3	4	3	3	2	2	4	3	3	4	1	2	3	3	3	5	3	5	5	5
0302	0	23	3.19	4	19	1	1	17	4	2	2	2	15000	1	4	3	4	3	4	3	3	4	4	3	4	4	4	4	4	4	3	3	3	3	3	3	3	2	3	2	4	3	4	3	3	3	3	3	4
0303	0	23	3.55	5	8	1	1	7	4	3	2	2	20000	1	5	3	4	4	4	3	4	4	4	3	4	5	4	3	4	5	4	3	3	4	3	3	4	4	3	2	4	3	5	4	3	3	3	3	3
0304	0	21	3.35	4	8	1	1	7	4	7		4		1	4	3	1	4	4	3	4	4	5	4	5	5	4	3	3	3	5	3	3	1	3	3	2	1	3	2	3	4	4	3	3	3	4	4	4
0307	0	21	3.37	4	4	1	1	4	4	2	2	6	50000	1	4	4	5	4	4	3	4	3	4	4	4	4	4	3	4	4	4	3	3	3	4	4	2	3	3	2	3	3	4	4	3	5	4	4	4
0308	0	22	2.81	3	4	1	1	4	4	3	7	6	50000	1	4	4	4	3	4	3	4	3	4	4	4	3	3	3	4	4	4	4	3	3	3	3	3	3	3	2	3	3	4	4	4	4	4	4	4
0309	0	22	2.77	3	13	1	1	12	4	2	3	3	10000	0	4	4	4	4	4	4	4	5	5	4	5	5	4	2	5	3	3	3	4	2	3	4	1	3	4	1	4	4	4	4	4	5	5	4	5
0310	0	23	2.81	3	19	1	1	17	4	7	3	4		1	4	4	4	4	4	4	4	4	4	4	4	4	3	3	3	5	4	3	3	3	3	3	2	3	3	2	4	4	4	3	4	3	4	4	3
0312	0	22	3.2	4	4	1	1	4	4	6	6	6	50000	1	5	5	4	4	4	4	4	5	5	4	5	4	4	5	5	5	4	3	3	2	3	3	3	2	3	1	4	3	5	5	3	4	4	4	4
0315	0	22	3	3	7	1	1	6	4	3	2	3	10000	1	4	4	4	4	4	4	4	3	4	4	4	4	4	4	4	4	4	3	3	3	3	3	3	3	3	2	3	3	4	3	4	3	3	3	4
0316	0	22	3.74	5	7	1	1	6	4	2	5	4	50000	1	4	3	3	4	3	4	4	4	4	4	4	4	4	3	4	4	4	3	3	3	3	3	3	3	3	2	3	3	4	4	4	3	4	4	4
0317	0	23	2.7	3	7	1	1	6	4	1	3		200000	1	5	4	4	4	4	5	4	4	5	3	4	4	4	4	4	5	4	3	3	4	3	3	4	3	3	2	4	3	5	4	3	4	3	3	4
0318	0	23	3.19	4	19	1	1	17	4	6	4	6	200000	1	4	4	4	3	3	3	3	3	4	3	4	4	3	3	3	2	4	2	4	4	4	4	4	4	4	1	4	3	4	4	4	3	4	4	3
0319	0	22	3.1	4	19	1	1	17	4	3	4	5	100000	1	4	4	4	4	3	3	3	3	4	3	4	4	3	3	3	2	4	2	4	4	4	4	4	4	4	1	4	3	4	4	4	3	4	4	3
0320	0	21	2.97	3	19	1	1	17	4	2	4	3	30000	1	4	4	4	3	4	4	4	4	4	4	4	4	4	4	4	4	3	3	3	3	3	3	3	2	3	2	4	3	4	4	4	4	3	4	4
0321	0	22	2.64	3	14	1	1	13	4	2	2	3	16000	1	5	3	3	4	4	3	4	4	4	4	5	4	4	4	3	4	4	3	3	3	3	3	3	3	4	1	3	4	4	3	4	2	3	3	3
0323	0	22	2.56	3	1	1	1	1	4	3	2	2	180000	1	4	3	4	3	4	4	4	4	4	4	4	4	4	4	5	4	4	3	3	3	3	3	3	3	3	2	4	4	4	4	4	4	4	4	3
0326	0	22	3.03	4	6	1	1	5	4	6	6	6	50000	1	5	4	5	4	4	4	5	4	4	5	5	5	5	2	5	4	3	4	4	4	3	4	4	4	3	1	4	4	5	5	5	5	5	5	5
0330	0	22	2.97	3	4	1	1	4	4	6	5	4	100000	1	4	3	4	3	3	3	4	3	4	4	4	4	4	3	3	2	4	2	3	2	3	3	3	2	3	2	3	3	4	4	4	4	4	4	4
0331	0	22	3.09	4	4	1	1	4	4	1	9	9	7000	1	4	3	3	3	3	3	3	3	4	3	4	3	3	3	3	4	3	3	3	3	3	3	3	3	4	1	4	4	4	3	3	3	4	3	3
0332	0	22	3.17	4	19	1	1	17	4	2	4	4	30000	1	4	3	3	3	3	3	3	3	4	3	4	3	3	5	4	5	4	3	3	3	3	3	2	3	2	2	4	3	3	3	3	3	2	2	3
0334	0	22	3.43	4	19	1	1	17	4	6	6	4	20000	1	4	3	3	2	3	1	3	1	3	2	5	4	1	2	3	3	3	3	2	2	3	3	2	2	3	2	2	2	3	3	3	4	3	5	4
0335	0	23	3.46	4	19	1	1	17	4	3	6	7	35000	1	4	3	4	3	4	2	3	4	4	4	4	4	3	3	3	5	3	3	3	4	3	3	4	4	4	1	4	3	5	4	4	3	3	4	3
0336	0	23	2.43	2	14	1	1	13	4	2	4	5	10000	1	4	3	4	3	3	3	3	3	4	3	3	3	3	3	3	4	4	2	3	2	2	2	2	2	2	2	3	3	4	4	4	4	3	3	4
0337	0	22	2.68	3	19	1	1	17	4	3	3	2	28000	1	5	4	3	3	3	3	4	4	4	4	4	4	3	3	4	3	3	3	3	3	3	3	3	3	3	2	3	3	4	4	3	3	3	3	3
0338	0	22	2.88	3	4	1	1	4	4	2	2	2	30000	1	4	3	3	4	3	3	3	3	4	3	4	4	3	3	3	4	3	4	4	3	3	4	3	3	3	2	3	4	4	3	4	3	4	4	3
0339	0	22	2.58	3	4	1	1	4	4	3	9	9		1	4	4	4	4	4	4	3	4	3	4	4	3	4	1	4	4	5	2	3	1	3	3	1	1	3	2	1	3	4	4	4	4	5	5	5
0347	0	22	3.35	4	19	1	1	17	4	3	3	4	35000	1	4	4	4	4	4	4	4	4	5	4	5	5	5	4	4	5	5	4	3	4	3	4	4	4	4	1	4	4	5	4	4	4	4	4	4
0348	0	22	2.52	3	4	1	1	4	4	1	9	3	30000	1	4	3	3	3	3	3	3	4	4	3	4	4	3	4	3	5	4	3	3	3	3	3	3	3	3	2	3	3	4	3	4	3	4	4	4
0349	0	23	2.82	3	4	1	1	4	4	2	2	2	20000	1	4	3	3	3	4	3	3	4	4	3	4	4	3	4	4	3	3	4	3	3	3	3	3	3	3	2	3	3	4	4	4	3	4	4	4
0354	0	22	2.63	3	19	1	1	17	4	2	3	3	15000	1	4	4	4	4	4	3	3	3	5	3	5	4	3	3	3	4	3	3	3	3	3	3	4	4	3	1	4	4	4	4	3	3	3	3	3
0355	0	22	3.33	4	13	1	1	12	4	3	6	6	80000	1	4	3	3	4	3	3	4	3	4	3	4	4	3	3	4	3	3	3	3	3	3	3	4	3	3	2	3	3	4	3	4	3	3	4	4
0356	0	24	2.03	2	17	1	1	15	6	7	3	4	30000	1	4	3	4	3	3	3	3	4	4	3		4	4	2	3	3	3	2	3	2	3	3	3	3	3	2	3	3	3	3	4	2	2	3	3
0357	0	22	3.5	4	19	1	1	17	4	2	6	6	50000	1	5	4	3	4	3	3	3	3	4	4	4	5	3	4	4	5	3	4	4	3	3	3	4	3	4	1	4	4	4	4	4	3	3	4	3
0358	0	22	2.72	3	19	1	1	17	4	3	9	5	10000	1	4	4	4	3	3	3	4	4	4	3	4	4	3	3	4	3	4	3	3	3	2	3	3	2	3	2	3	3	3	3	4	3	3	3	3
0359	0	22	2.36	2	19	1	1	17	4	3	3	2	20000	1	4	3	4	4	4	3	3	3	4	4	4	4	4	4	4	4	4	4	3	3	3	3	3	4	3	1	3	3	4	4	3	3	3	4	3
0362	0	23	3.1	4	17	1	1	15	4	3	6	7	80000	1	5	4	4	3	3	4	3	2	5	3	5	5	3	4	5	3	4	2	3	3	3	3	4	4	4	1	3	4	4	4	3	4	2	4	5
0363	0	22	3.3	4	17	1	1	15	4	3	9	6	20000	1	5	4	4	4	4	3	4	3	5	4	5	5	4	4	5	4	4	3	4	3	3	4	4	4	4	1	4	4	4	4	4	4	4	4	4
0364	0	22	2.88	3	17	1	1	15	4	5	5	6	30000	1	5	5	5	4	5	5	5	4	5	5	5	5	5	4	5	4	4	3	4	3	4	4	4	4	4	1	4	4	5	5	4	4	4	5	5
0365	0	23	2.55	3	17	1	1	15	4	3	5	2		1	4	4	4	4	4	3	4	4	4	4	4	4	3	4	3	4	4	4	4	3	3	3	3	4	3	2	3	4	4	4	4	3	4	4	4
0368	0	22	2.59	3	4	1	1	4	4	3	6	8	50000	1	4	4	4	3	3	2	4	3	5	4	4	5	3	4	3	5	3	3											4	4	4	5	5	5	5
0370	0	23	2.34	2	14	1	1	13	4	2	4	2	30000	1	4	4	4	4	4	5	4	5	5	4	4	4	4	3	4	4	4	2	4	3	3	4	3	3	4	1	4	3	4	5	4	4	4	5	4
0371	0	22	3.63	5	19	1	1	17	4	6	6	6	40000	1	5	3	3	3	3	3	3	3	4	3	4	3	3	4	3	5	4	3	3	2	2	3	2	2	3	2	4	3	4	3	4	3	4	3	2
0373	0	22	2.67	3	19	1	1	17	4	6	2		15000	1	4	4	4	3	3	3	3	4	5	4	5	5	3	3	4	4	4	3	3	4	3	4	4	4	4	1	4	4	4	4	3	3	3	3	3
0374	0	24	2.06	2	13	1	1	12	5	1	2	2	5000	1	4	3	4	4	4	4	4	3	4	4	4	4	3	4	4	5	4	4	3	2	2	3	3	3	3	2	3	3	4	3	3	4	3	4	4
0375	0	24	2.05	2	13	1	1	12	6	2	4	5	50000	1	4	3	4	3	4	4	3	3	4	3	4	5	3	3	3	3	4	2	3	3	3	3	3	4	3	2	4	4	4	4	4	3	4	4	4
0378	0	22	3.33	4	4	1	1	4	4	1	2	2	25000	1	4	3	3	3	3	3	3	3	4	3	4	4	3	3	3	3	3	3	3	3	3	3	3	3	3	2	3	3	3	3	3	3	3	3	3
0380	0	22	2.74	3	14	1	1	13	4	2	4	2	30000	1	5	5	5	5	4	4	4	5	5	4	4	4	4	1	4	1	2	2	4	3	3	4	4	4	3	1	4	4	5	5	5	5	5	5	5
0384	0	22	2.51	3	4	1	1	4	4	3	5	6	50000	1	4	3	4	4	3	3	3	3	4	4	3	3	3	5	3	5	4	4	3	3	2	3	3	3	3	1	4	4	3	3	3	3	4	4	4
0385	0	22	2.49	2	4	1	1	4	4	1	6	2		1	3	3	2	3	2	3	3	3	3	3	3	2	3	2	4	2	2	1	2	1	2	2	1	2	3	2	2	2	2	3	4	3	4	4	3
0386	0	22	2.58	3	19	1	1	17	4	6	9	6	30000	1	4	3	4	3	3	3	3	3	4	3	4	3	3	3	4	3	4	2	3	3	3	3	3	3	3	2	3	3	3	3	4	3	4	4	4
0387	0	22	2.35	2	17	1	1	15	4	4	9	4		1	4	4	4	4	4	3	4	4	4	3	5	4	4	3	4	5	4	5	3	3	3	3	4	4	3	2	4	3	4	4	4	4	4	4	4
0389	0	22	3.48	4	17	1	1	15	4	3	6	6	80000	1	4	3	4	4	3	3	3	3	4	3	4	3	3	3	3	3	3	2	3	3	3	4	3	3	3	2	3	3	3	3	3	3	3	4	3
0390	0	22	2.88	3	17	1	1	15	4	6	9	6	30000	1	3	3	3	4	3	2	3	3	3	3	4	3	4	2	3	4	3	3	3	3	3	3	3	3	3	2	3	3	3	3	3	3	4	4	4
0402	0	22	3.06	4	19	1	1	17	4	6	2	4	15000	1	5	3	4	4	3	3	4	4	4	3	4	4	3	4	4	5	3	4	3	4	3	3	4	4	4	1	4	4	4	4	3	3	3	3	4
0404	0	22	2.99	3	19	1	1	17	4	3	7	6	80000	1	4	4	3	3	3	2	2	2	3	3	4	4	3	4	4	5	5	4	4	3	3	3	4	4	3	1	4	4	3	3	3	2	2	3	3
0408	0	22	3.17	4	15	1	1	14	4	2	5		7000	1	4	4	4	4	4	4	3	4	5	4	5	5	4	5	3	5	4	3	4	4	4	4	4	4	4	1	4	4	5	4	4	3	3	3	3
0409	0	22	2.58	3	15	1	1	14	4	3	9	5	9000	1	4	4	5	4	5	5	5	5	4	4	5	5	5	5	4	5	4	3	4	4	4	4	4	4	4	1	4	4	4	4	5	3	3	3	3
0410	0	23	3.35	4	9	1	1	8	4	3	4	5	20000	1	5	3	4	4	4	3	4	3	5	4	5	5	4	3	3	5	5	4	3	3	3	4	4	4	3	1	4	4	5	4	4	4	3	4	4
0420	0	24	2.82	3	8	1	1	7	6	1	2	3	40000	1	4	3	4	4	3	4	4	4	4	4	5	4	4	3	4	5	4	3	4	3	3	3	4	3	4	2	4	4	4	4	4	4	4	5	4
0423	0	22	3.41	4	8	1	1	7	4	1	4	4	15000	1	4	3	3	4	3	3	3	4	4	4	4	4	4	5	4	5	4	3	3	3	3	3	3	3	3	2	3	3	3	3	4	4	4	4	4
0424	0	22	2.96	3	8	1	1	7	4	2	4	2	50000	1	4	3	3	3	4	4	4	4	4	4	4	4	4	4	3	4	4	3	3	3	3	3	3	2	3	2	4	3	4	4	4	3	4	4	4
0425	0	23	2.83	3	8	1	1	7	4	3	4	2		1	4	3	3	3	3	3	3	3	4	3	4	4	4	4	3	3	4	3	4	3	4	4	1	4	4	1	4	4	4	3	3	3	3	3	3
0426	0	23	2.39	2	9	1	1	8	4	2	5	4	60000	1	5	3	4	4	4	3	4	4	5	4	5	4	3	4	5	5	4	5	3	4	2	3	4	4	3	2	4	4	4	3	5	3	4	5	5
0434	0	22	2.73	3	9	1	1	8	4	2	4	2	200000	1	4	3	4	4	3	3	3	3	5	3	4	4	4	3	3	4	4	3	3	3	3	3	3	3	3	1	3	3	4	4	4	3	3	3	3
0435	0	22	2.91	3	9	1	1	8	4	2	4	2	6000	1	5	4	4	4	3	3	3	3	5	4	4	4	3	3	3	5	4	3	3	3	3	3	3	3	3	2	3	3	4	4	4	3	5	4	4
0440	0	21	2.56	3	8	1	1	7	4	3	7	6	50000	1	5	3	4	4	4	4	3	3	4	4	4	4	4	4	5	4	4	4	4	3	3	4	4	4	3	1	4	4	4	3	3	3	3	4	3
0442	0	22			8	1	1	7	4	6	4	2		1	4	4	5	4	4	4	4	4	5	4	5	5	4	5	5	5	4	3	3	3	3	3	3	3	3	2	3	3	4	5	4	4	4	5	4
0449	0	22	2.86	3	4	1	1	4	4	3	5	5	15000	1	5	4	3	3	3	4	3	3	4	4	5	4	4	5	3	4	3	3	4	4	3	3	4	4	4	1	4	4	4	3	4	5	4	4	4
0450	0	22	3.18	4	8	1	1	7	4	2	2	2	7000	1	4	3	3	4	3	3	3	3	4	4	4	4	3	3	3	4	3	3	2	2	3	3	2	2	3	2	2	2	4	3	4	4	4	4	4
0451	0	23	2.59	3	8	1	1	7	4	2	2	2		1	5	3	3	3	3	3	3	4	4	4	4	4	3	3	4	4	2	3	3	4	3	4	4	4	4	1	4	4	3	4	4	4	4	4	3
0452	0	23	2.19	2	8	1	1	7	4	1	2	2	20000	1	5	3	4	4	4	4	4	4	3	3	4	4	3	4	3	4	3	3	4	3	3	4	4	4	3	2	4	4	4	4	4	3	3	4	3
0455	0	21	2.62	3	3	1	1	3	4	3	6	6	70000	1	3	3	3	3	3	3	3	3	4	3	3	3	3	3	4	5	3	2	3	3	3	3	3	2	3	2	2	3	4	4	3	2	4	4	4
0456	0	22	2.45	2	9	1	1	8	4	2	2	2	50000	1	4	3	4	4	3	4	5	4	4	3	4	4	4	2	4	3	2	3	4	2	3	4	3	3	4	1	4	4	2	4	4	3	4	5	4
0465	0	22	2.72	3	6	1	1	5	4	2	4	4	50000	1	4	3	3	3	4	3	4	4	4	4	4	3	4	5	5	4	4	4	3	3	3	3	3	3	3	1	4	4	4	3	3	3	3	3	4
0466	0	22	3.23	4	15	1	1	14	4	2	2	2	30000	1	5	3	4	4	4	3	4	3	4	3	5	5	5	5	4	5	3	4	3	3	3	3	4	4	3	1	4	4	5	3	3	3	3	3	3
0475	0	22	2.64	3	10	1	1	9	4	3	3	2	30000	1	4	3	3	3	3	3	3	3	4	3	3	3	3	2	4	4	3	2	3	3	3	3	2	3	3	2	3	3	3	3	3	3	3	3	3
0476	0	22	2.25	2	10	1	1	9	4	1	6	2		1	3	3	3	3	3	3	3	3	4	3	4	3	3	3	4	3	4	3	3	3	2	3	3	3	3	2	3	3	3	3	3	3	3	3	3
0477	0	22	2.32	2	10	1	1	9	4	2	2	2	20000	1	4	4	3	4	3	4	4	3	3	3	4	4	4	5	4	5	4	3	4	4	3	3	4	4	4	2	4	4	3	3	3	3	3	4	4
0480	0	23	2.69	3	10	1	1	9	4	2	3	2		1	5	3	3	3	3	4	3	3	4	4	5	4	4	2	3	5	3	4	4	3	3	3	4	4	4	2	4	4	3	3	4	2	3	4	4
0481	0	22	2.99	3	3	1	1	3	4	3	7	6	100000	1	5	3	4	3	3	3	3	4	4	3	3	4	3	5	4	5	4	4	3	3	3	3	4	4	3	2	4	4	4	4	3	3	4	3	4
0482	0	22	2.63	3	3	1	1	3	4	6	3	2		1	4	3	3	3	3	4	3	4	4	3	4	4	3	4	3	4	4	3	3	2	3	3	3	3	3	2	3	3	4	4	3	3	3	3	3
0485	0	22	2.34	2	3	1	1	3	4	2	2	2	4000	1	4	3	3	3	4	2	2	2	4	2	5	4	4	4	4	5	3	2	4	2	4	2	2	1	4	3	2	3	5	3	3	2	3	3	3
0486	0	23	3.08	4	15	1	1	14	4	2	2	2	20000	1	4	3	4	4	4	4	3	3	5	3	5	4	3	2	4	2	4	2	3	3	3	3	4	4	3	2	4	3	4	4	3	3	3	3	3
0487	0	22	2.63	3	15	1	1	14	4	2	6	4	7000	1	4	4	3	4	4	4	3	4	5	4	4	4	4	4	4	2	4	3	3	3	3	3	3	3	3	2	3	3	4	4	4	3	4	4	4
0488	0	22	3.1	4	15	1	1	14	4	2	2	4	20000	1	4	3	3	4	4	4	4	4	4	4	4	4	4	5	3	3	3	3	3	3	3	4	3	3	3	2	3	3	4	4	4	3	3	4	4
0489	0	22	3.83	5	15	1	1	14	4	3	4	2	12000	1	5	4	4	4	4	4	4	3	5	4	4	4	3	2	3	5	3	3	3	3	3	4	4	4	3	2	4	4	5	5	4	2	3	3	3
0490	0	22	3.13	4	15	1	1	14	4	7	4	2	30000	1	4	3	4	3	3	3	3	2	5	4	5	5	3	5	3	5	4	3	4	3	3	3	3	3	3	2	4	3	4	4	2	3	3	3	3
0494	0	22	2.82	3	15	1	1	14	4	5	6	6	50000	1	5	3	4	3	3	3	3	4	4	4	3	3	3	2	4	4	4	2	4	4	3	3	4	4	3	1	4	4	4	4	3	3	3	3	3
0497	0	24	2.15	2	2	1	1	2	4	1	2	2	20000	1	4	3	3	3	3	3	3	3	3	3	3	3	3	3	2	4	3	4	3	2	3	3	2	2	3	2	3	3	3	3	3	3	3	3	3
0499	0	21	2.43	2	3	1	1	3	3	3	5	6	30000	0	5	3	4	4	4	3	3	3	4	3	4	4	3	2	3	3	3	3	3	3	3	3	3	3	3	2	3	3	2	3	4	3	3	2	2
0500	0	21			3	1	1	3	3	3	4	4	30000	0	3	4	4	3	3	3	3	3	3	3	4	3	3	2	3	3	5	3	4	4	3	3	4	3	4	1	4	4	3	3	4	3	2	3	3
0501	0	22	3.47	4	3	1	1	3	3	1	2	2	30000	0	5	4	4	4	4	3	3	3	5	3	5	5	4	5	4	4	3	4	4	3	4	4	4	4	4	1	4	4	5	5	3	3	4	4	4
0503	0	22	2.22	2	3	1	1	3	3	6	5	4	50000	0	4	3	2	3	4	3	4	4	5	4	5	5	4	3	5	3	5	4	3	3	3	4	3	4	4	1	4	4	4	3	4	3	4	3	3
0504	0	21	3.11	4	3	1	1	3	3	2	2	5	40000	0	4	3	4	3	3	3	3	3	3	4	4	4	2	3	4	2	3	4	3	2	2	3	2	2	3	2	3	3	3	3	3	3	2	3	3
0505	0	21	2.2	2	3	1	1	3	3	3	4	2	30000	0	4	4	4	4	3	3	3	4	4	3	5	4	3	4	4	4	4	3	3	3	3	3	3	3	3	2	3	3	5	4	3	2	3	3	3
0506	0	21	2.31	2	3	1	1	3	3	2	2	2		0	4	2	3	3	2	3	2	3	3	3	4	4	4	3	2	4	3	3	3	3	3	3	3	3	3	1	4	4	2	2	3	3	3	4	4
0509	0	22	2.54	3	3	1	1	3	3	2	2	2	19000	0	4	3	4	3	3	3	3	4	4	4	4	4	3	3	4	4	5	4	4	3	3	4	4	4	4	1	4	4	4	3	3	3	3	3	3
0510	0	21	2.91	3	3	1	1	3	3	3	6	5	20000	0	4	2	3	4	4	3	4	4	4	2	4	3	3	1	3	4	4	4	3	1	2	3	3	2	3	1	2	3	3	3	3	2	4	5	4
0511	0	21	2.33	2	3	1	1	3	3	2	6	5	100000	0	4	3	3	3	3	3	2	2	4	3	4	4	4	1	4	5			3	4	3	3	2	4	3	1	4	4	4	3	3	2	3	3	3
0512	0	21	2.34	2	3	1	1	3	3	2	3	2		0	4	3	4	3	3	2	3	3	5	4	3	3	3	4	3	3	4	2	3	3	3	3	3	3	3	2	3	4	4	3	3	3	3	3	3
0513	0	21	2.58	3	3	1	1	3	3	6	6	5	40000	0	3	5	4	3	3	3	4	4	4	3	4	4	4	2	4	4	4	2	4	4	4	4	4	3	4	2	4	4	3	4	4	2	3	4	4
0514	0	22	2.46	2	3	1	1	3	3	2	4	5	30000	0	3	3	3	3	3	3	3	3	4	3	3	4	4	3	4	3	3	3	3	3	3	3	4	3	4	2	4	3	3	4	3	3	3	3	3
0515	0	21	2.56	3	3	1	1	3	3	3	6	6	40000	1	4	3	4	3	3	4	3	4	4	4	5	5	4	4	4	4	5	2	3	3	3	2	3	2	4	3	2	3	4	4	5	3	4	4	4
0516	0	22	2.26	2	3	1	1	3	3	2	4	6	60000	1	4	3	3	3	3	4	3	3	4	3	4	5	4	1	3	2	2	1	3	2	3	3	3	3	3	2	3	4	3	3	4	3	4	4	4
0517	0	21	2.55	3	3	1	1	3	3	1	4	2	10000	1	4	3	3	3	3	3	3	3	3	4	5	5	3	3	4	2	2	2	3	3	3	3	3	4	2	3	4	4	3	4	3	3	3	3	3
0518	0	21	2.47	2	3	1	1	3	3	2	2	2	30000	1	5	3	3	3	3	3	4	4	4	3	5	5	4	4	4	3	4	3	3	4	3	2	4	4	3	1	4	4	3	4	3	3	4	4	4
0521	0	21	2.93	3	3	1	1	3	3	2	2	2	20000	0	5	3	4	3	3	3	3	3	4	3	4	5	4	3	4	4	2	2	3	3	3	4	3	4	4	1	3	3	4	4	3	2	3	2	2
0523	0	21	2.42	2	3	1	1	3	3	2	2	2	10000	0	4	4	4	3	4	4	3	4	4	4	4	4	4	3	4	5	3	2	2	2	2	3	2	2	3	2	3	3	4	4	4	4	4	4	4
0524	0	21	3.07	4	3	1	1	3	3	2	4	3	10000	0	4	3	4	3	3	4	3	3	3	3	3	4	3	5	4	5	4	3	3	4	3	4	4	4	3	2	4	4	3	3	3	3	3	3	3
0525	0	21	3.06	4	3	1	1	3	3	3	2	3	20000	0	4	3	3	3	3	3	3	3	3	3	4	4	3	3	5	4	3	3	3	3	3	3	3	3	3	2	3	3	4	3	3	3	3	3	3
0528	0	21	2.75	3	3	1	1	3	3	3	4	9	15000	0	4	3	4	3	3	3	3	3	5	3	4	4	3	4	3	3	4	2	3	2	3	3	3	2	3	2	4	2	3	3	3	3	3	3	3
0529	0	22	2.42	2	3	1	1	3	3	6	6	4	50000	0	5	4	4	4	4	3	4	5	5	3	5	4	3	2	4	4	2	3	3	3	3	4	3	4	3	2	4	4	3	3	4	4	4	5	5
0531	0	21	3.18	4	3	1	1	3	3	2	2	2	15000	0	5	3	4	4	4	3	4	3	5	4	5	5	4	2	4	2	5	1	4	4	3	4	3	2	4	1	4	4	4	4	4	4	4	4	3
0533	0	20	2.8	3	3	1	1	3	3	2	4	2	30000	0	4	3	4	4	3	3	3	3	5	3	4	4	3	5	3	5	4	4	4	4	2	4	4	4	4	1	4	4	4	4	3	2	3	3	3
0534	0	21	2.59	3	3	1	1	3	3	3	4	6	50000	1	4	2	4	3	3	3	3	3	4	3	4	4	4	3	3	3	3	4	3	4	3	3	4	4	3	2	4	4	3	4	3	3	3	3	3
0535	0	21	2.26	2	3	1	1	3	3	3	2	2	20000	0	3	3	2	2	1	2	3	3	4	3	3	1	1	1	3	3	5	1	3	1	3	4	3	3	3	2	2	3	2	5	3	2	4	4	4
0536	0	21	2.84	3	3	1	1	3	3	3	1	1		0	3	4	3	3	3	3	3	3	4	3	3	3	3	3	3	1	4	2	3	3	3	3	3	3	3	2	3	4	3	4	3	3	2	3	3
0537	0	20	2.06	2	3	1	1	3	3	3	6	3	40000	1	4	2	2	3	3	2	3	3	4	3	4	3	2	3	3	2	3	1	3	4	3	3	3	4	4	1	4	3	2	3	2	2	1	2	3
0540	0	21	3.09	4	3	1	1	3	3	3	2	3		0	5	3	3	4	3	3	3	4	5	3	4	4	4	4	4	4	4	3	3	3	2	3	3	3	3	2	3	4	4	3	4	3	4	4	4
0542	0	21	2.46	2	3	1	1	3	3	2	2	2	6000	0	4	3	3	3	3	3	2	5	3	2	3	3	4	1	3	3	4	3	3	4	3	4	4	3	3	1	3	4	3	3	3	2	3	2	2
0543	0	20	2.37	2	3	1	1	3	3	6	6	7		0	3	3	3	2	3	3	3	4	4	3	4	4	3	2	5	4	5	2	2	2	2	3	2	2	3	1	3	3	3	2	4	2	3	3	3
0544	0	21	2.65	3	3	1	1	3	3	1	6	6	20000	0	4	3	3	3	3	3	2	2	4	3	4	4	2	2	4	4	4	3	4	3	2	3	4	3	3	1	4	3	4	4	3	2	2	3	3
0545	0	21	2.74	3	3	1	1	3	3	2	4	3	22000	0	4	4	4	3	3	3	3	3	4	3	4	4	3	3	3	3	4	2	3	3	3	4	4	3	3	1	4	4	4	3	4	3	3	3	3
0546	0	21	2.81	3	3	1	1	3	3	2	4	3	30000	0	4	3	3	3	3	3	3	3	4	3	4	4	4	3	4	4	5	2	3	4	3	3	4	4	3	2	4	3	3	3	3	2	2	3	3
0547	0	21	2.16	2	3	1	1	3	3	2	4	3	18000	0	4	3	3	4	3	3	3	3	4	3	4	3	3	3	2	4	2	2	3	3	3	3	3	4	3	1	4	3	3	3	3	3	3	3	3
0548	0	21	2.61	3	3	1	1	3	3	2	2	2	10000	0	4	3	4	3	3	4	3	4	4	3	4	4	3	4	4	3	3	3	3	3	2	3	3	3	3	2	4	4	4	4	4	3	2	3	3
0549	0	22	1.89	1	3	1	1	3	3	2	4	2		0	5	4	3	4	4	4	4	4	5	4	4	5	4	5	3	4	5	3	3	4	3	4	1	3	4	2	4	4	4	3	4	3	3	4	3
0550	0	22	2.87	3	3	1	1	3	3	2	5	4	9000	0	4	5	4	3	3	3	3	3	4	3	3	3	3	4	4	4	4	3	4	3	3	3	3	3	4	2	3	3	3	3	4	4	3	3	4
0552	0	20	2.56	3	3	1	1	3	3	3	7	7	80000	0	5	4	4	4	3	3	3	4	5	3	4	4	4	1	4	2	5	2	4	1	4	4	3	2	4	1	2	4	4	4	4	3	3	4	4
0553	0	21	2.8	3	3	1	1	3	3	3	6	6	60000	0	4	3	4	3	3	3	3	4	4	3	5	5	4	5	4	2	2	3	4	4	4	4	1	4	4	1	4	4	5	3	3	3	3	3	3
0554	0	21	2.36	2	3	1	1	3	3	7	6	6	11000	0	5	5	4	4	4	3	5	5	5	4	5	5	5	4	4	4	5	3	3	4	3	4	4	4	4	1	4	4	3	3	4	3	3	4	4
0556	0	22	2.38	2	3	1	1	3	3	1	2	2	25000	0	4	3	3	4	3	3	3	3	3	3	4	4	4	4	4	4	4	4	3	2	2	3	3	3	3	2	3	3	4	3	3	4	4	3	4
0557	0	22	2.67	3	3	1	1	3	3	2	2	2	9000	0	4	3	4	3	3	3	3	3	4	3	4	4	3	3	4	2	3	2	3	2	2	3	3	3	3	1	4	3	3	3	3	3	2	3	3
0559	0	22	2.58	3	3	1	1	3	3	3	2	2	20000	0	4	4	3	3	3	3	3	4	4	3	4	4	4	3	3	3	3	3	3	3	3	3	3	2	3	2	3	4	4	3	4	3	3	3	3
0560	0	20	2.54	3	3	1	1	3	3	2	2	6	20000	0	3	3	3	3	2	2	2	2	3	2	3	3	3	3	3	4	4	2	3	2	2	3	3	3	3	2	3	3	2	3	3	2	2	2	2
0561	0	22	3.04	4	3	1	1	3	3	2	5	5	45000	0	4	3	3	3	3	2	3	3	3	3	3	4	4	4	4	3	4	3	3	3	2	3	3	4	3	1	4	4	3	4	3	2	3	3	3
0564	0	22	2.68	3	3	1	1	3	3	3	2		10000	0	4	3	3	2	3	3	3	2	4	3	4	4	3	1	5	4	3	3	4	2	3	3	4	3	3	1	4	4	4	4	3	3	3	3	4
0565	0	21	2.61	3	3	1	1	3	3	1	1	2	20000	0	5	3	5	4	4	4	4	4	5	4	5	5	4	5	4	5	5	2	4	4	3	4	4	4	4	1	4	4	4	5	4	4	4	5	5
0566	0	21	3.08	4	3	1	1	3	3	2	6	4	20000	0	4	3	4	4	4	3	3	3	4	3	4	4	3	4	3	3	3	2	3	3	3	3	3	3	3	1	3	3	4	4	4	3	4	4	4
0569	0	22	2.22	2	3	1	1	3	3	2	3	2	20000	0	5	3	3	3	4	3	4	4	4	3	4	3	3	3	4	4	4	3	3	4	3	4	4	4	4	1	4	4	3	3	3	4	4	4	4
0570	0	21	2.44	2	3	1	1	3	3	2	4	4	30000	0	3	3	4	4	3	3	3	3	4	4	5	5	3	3	5	5	4	3	3	3	3	4	4	4	3	2	4	4	5	4	4	3	3	3	3
0571	0	21	2.61	3	3	1	1	3	3	2	2	2	26000	0	4	3	4	3	3	3	3	4	5	4	4	4	3	3	2	3	5	4	3	4	3	3	4	4	3	2	4	3	4	3	3	3	2	3	2
0580	0	22	2.39	2	3	1	1	3	3	2	6	6	50000	0	4	4	4	4	4	4	4	4	5	4	4	4	4	3	4	4	4	4	3	4	3	4	4	4	3	1	4	4	5	4	4	4	4	4	4
0581	0	21	2.05	2	3	1	1	3	3	6	7	6	60000	0	3	3	3	3	3	2	3	3	4	4	4	4	3	3	4	1	5	1	3	3	3	3	3	4	3	2	4	4	4	3	3	3	3	3	3
0582	0	21	2.7	3	3	1	1	3	3	2	3	4	30000	0	4	4	3	4	4	4	4	3	5	4	5	4	3	4	4	5	4	2	4	3	3	4	4	1	4	1	4	4	4	4	4	3	3	3	4
0583	0	22	2.86	3	3	1	1	3	3	2	6	4	50000	0	4	3	3	3	3	3	3	3	4	4	4	4	3	4	4	4	3	3	3	4	3	3	4	4	3	2	4	3	3	4	3	2	3	3	3
0585	0	21	3.04	4	3	1	1	3	3	7	6	3	60000	0	5	4	4	4	4	3	3	4	4	4	4	4	4	4	4	4	3	4	4	4	3	4	4	4	4	1	4	4	3	4	4	4	3	4	4
0586	0	22	2.57	3	3	1	1	3	3	2	2	2	10000	0	4	4	4	4	3	3	4	3	4	3	4	4	4	2	4	3	4	2	3	3	3	3	3	3	3	2	3	3	4	3	3	4	4	3	3
0587	0	21	2.21	2	3	1	1	3	3	2	3	2	5000	0	5	4	4	3	3	4	4	4	5	4	4	4	4	4	3	3	3	1	3	4	4	4	4	4	4	1	4	4	4	4	4	3	4	4	4
0589	0	21	3.21	4	3	1	1	3	3	7	4	4	60000	0	5	3	5	3	4	4	4	5	5	4	5	4	4	4	3	4	4	3	3	3	2	3	3	3	4	1	3	4	5	5	4	4	4	4	4
0591	0	21	2.05	2	3	1	1	3	3	2	2	4	50000	0	3	2	3	2	3	3	4	4	4	3	4	3	4	1	3	2	2	1	1	1	2	3	2	1	4	3	2	3	3	2	2	2	3	3	3
0592	0	22	2.37	2	3	1	1	3	4	3	2	2	10000	0	4	3	3	3	3	3	3	3	4	3	4	4	3	2	4	4	3	2	3	2	2	3	3	3	3	2	3	3	4	3	4	3	3	3	3
0593	0	22	2.63	3	3	1	1	3	3	3	4	4	40000	0	4	3	4	3	3	3	3	3	4	3	5	4	4	1	5	5	3	3	4	4	3	4	4	4	4	1	4	4	3	3	3	3	3	3	3
0594	0	21	3.78	5	3	1	1	3	3	3	9	5	50000	0	4	4	3	4	4	4	4	4	5	3	4	5	5	1	5	5	5	1	4	4	3	4	4	4	4	1	4	4	4	4	3	3	3	4	4
0595	0	21	2.5	2	3	1	1	3	3	6	2	2	40000	0	4	3	3	3	3	3	3	3	3	3	3	3	3	2	3	3	3	2	3	3	3	2	3	3	4	2	3	3	3	3	3	2	3	2	3
0597	0	22	2.5	2	14	3	0	28	3	6	6		55000	0	2	4	4	4	4	4	4	4	4	4	4	4	4	2	4	2	4	2	3	4	3	3	2	4	3	1	3	3	3	4	3	3	3	4	4
0598	0	20	2.89	3	14	3	0	28	2	3	4	4	60000	0	4	4	4	3	4	3	4	3	2	2	3	3	3	3	3	3	1	2	4	2	3	3	3	2	3	1	4	4	3	3	3	3	3	3	3
0604	0	23	2.61	3	14	3	0	28	4	3	6	7	40000	0	4	4	4	4	4	4	4	4	4	4	4	4	4	3	4	4	5	3	4	3	4	4	3	4	3	1	4	4	4	5	4	3	3	4	4
0618	0	23	3.24	4	5	3	0	24	4	1	4	4	15000	0	4	4	4	3	3	4	3	4	3	3	4	4	3	3	3	3	3	2	3	3	4	4	3	3	3	2	3	3	3	3	3	3	3	3	4
0620	0	20	2	2	5	3	0	24	4	2	4	4		0	3	3	3	2	2	2	2	2	3	2	3	3	3	2	3	3	3	2	3	2	3	3	2	2	3	2	2	3	3	3	3	3	3	3	3
0621	0	21	3.22	4	5	3	0	24	3	2	2		100000	0	5	4	4	3	3	3	3	3	4	4	5	5	4	2	5	3	5	3	3	2	2	3	4	4	4	2	4	4	5	4	4	3	3	3	3
0623	0	22	2.98	3	5	3	0	24	4	7	5	2	80000	0	4	4	4	5	4	4	5	4	5	4	4	4	3	2	4	3	3	3	4	3	3	4	4	4	4	1	4	3	4	4	4	3	3	3	3
0625	0	22	3.82	5	5	3	0	24	3	2	2			0	5	5	5	5	5	4	4	4	5	5	5	5	5	3	5	1	5	3	4	4	4	4	4	4	4	1	4	4	5	5	5	3	3	3	4
0626	0	22	2.97	3	5	3	0	24	3	3	2	2	40000	0	4	3	4	3	4	3	3	3	2	2	5	5	5	1	1	1	5	3	1	3	2	1	2	2	4	1	3	4	3	4	5	4	5	5	5
0632	0	18	3.32	4	17	3	0	30	1	2	5	5	25000		3	3	3	2	3	3	2	3	4	4	4	4	3	4	3	3	4	4											3	3	2	3	2	3	3
0640	0	20	3.25	4	13	3	0	27	2	2	4	4	50000	0	3	4	3	4	4	3	3	3	3	3	4	3	3	3	4	3	3	3	4	4	4	4	4	4	4	1	4	4	4	3	3	3	4	3	3
0642	0	20	2.89	3	13	3	0	27	1	2	6	5	101000	0	3	5	4	3	3	3	3	3	5	4	5	5	4	1	4	2	5	2	4	4	4	4	4	4	2	3	3	3	4	4	4	4	5	4	5
0643	0	19	2	2	13	3	0	27	1	1	3	5	40000		4	4	4	4	4	4	4	4	4	4	4	5	5	2	4	2	4	2	3	2	3	3	2	2	3	2	2	3	4	4	4	4	4	4	4
0644	0	22	3	3	13	3	0	27	4	2	5	6	70000		4	4	4	5	4	3	3	3	3	4	4	4	4	2	4	2	4	2	3	2	3	3	2	2	4	1	1	4	4	5	4	4	4	4	4
0649	0	22			16	3	0	29	2						3	3	3	3	4	3	3	4	3	4	4	3	3	2	3	2	3	3	4	4	4	4	4	4	4	1	4	4	4	3	3	3	4	3	3
0651	0	21	2.93	3	16	3	0	29	2	4	5	5	50000	0	3	4	4	3	3	3	3	3	4	4	4	4	3	2	4	3	4	4	3	2	3	3	2	4	3	2	4	4	4	4	3	4	4	4	4
0652	0	20	3.5	4	16	3	0	29	2	6	7		100000	0	4	4	4	5	4	3	3	3	4	4	3	3	3	3	3	3	4	2	3	2	3	3	4	4	3	2	4	3	4	4	4	4	4	4	4
0653	0	22	3.31	4	16	3	0	29	3	2	6	6	100000	0	4	3	5	4	4	4	4	4	4	4	4	4	4	2	4	3	4	4	3	2	3	3	2	4	4	2	2	3	5	5	4	4	4	4	4
0656	0	21	3.47	4	16	3	0	29	2	4	7	7	42000	0	4	3	4	3	4	3	4	3	4	4	4	3	4	2	4	2	4	2	4	3	3	4	3	2	4	1	4	4	3	4	3	3	4	3	4
0657	0	20	2	2	16	3	0	29	2	6	6		40000	0	4	3	4	3	3	4	4	4	3	3	4	4	4	2	4	2	4	3	3	2	3	3	2	2	3	2	4	3	3	3	4	3	3	3	3
0659	0	22	2.5	2	16	3	0	29	4	6	4	4	60000	0	4	3	4	3	3	3	3	3	3	4	4	3	3	3	4	3	3	3	3	2	3	3	2	3	2	2	4	3	5	5	4	3	4	3	4
0661	0	23	2.81	3	16	3	0	29	2	2	9	9			4	3	4	3	3	3	3	3	3	3	3	3	3	2	4	2	4	3	3	2	3	3	2	2	3	2	2	3	4	4	3	3	3	3	3
0665	0	21	2.58	3	16	3	0	29	2	3	5	2	50000	0	4	4	4	3	3	4	3	3	4	4	3	3	3	2	4	4	4	3	3	4	3	3	4	4	3	2	4	3	4	4	3	4	3	3	3
0667	0	20	2.9	3	11	3	0	26	2	6	3	2	30000		5	4	4	4	3	4	4	4	4	3	3	3	3	2	3	3	2	2	3	2	3	3	4	4	3	2	4	4	3	3	3	3	3	3	3
0677	0	23	2.7	3	4	3	0	24	4	2		4	10000	0	4	3	3	3	3	3	3	3	3	3	3	3	3	3	3	3	3	3	3	2	2	2	2	3	3	2	3	3	4	4	3	3	3	3	3
0678	0	23	2.36	2	4	3	0	24	3	7	4	5	50000	0	3	4	3	2	2	2	2	3	3	2	3	2	3	3	3	2	3	4	3	2	3	3	2	2	3	2	2	3	3	3	3	3	3	4	4
0680	0	21	2.9	3	19	3	0	31	3	3	2	2		0	4	4	4	4	4	4	4	4	4	4	4	4	4	2	4	2	4	2	3	2	3	3	2	2	3	2	2	3	4	4	4	4	4	4	4
0683	0	21	3.6	5	19	3	0	31	3	3	6	6		1	4	4	4	3	3	3	3	3	5	4	5	5	3	3	5	5	5	3	3	3	3	4	4	3	4	2	3	4	5	4	3	3	3	3	3
0686	0	21	2.13	2	19	3	0	31	3	2	2	2	50000	0	5	4	4	3	3	3	3	3	5	4	4	4	4	3	3	3	3	3	3	3	3	3	3	3	3	1	3	3	3	3	3	4	4	4	4
0688	0	21	2.19	2	19	3	0	31	3	3	4		12000	0	4	3	4	3	3	3	3	3	4	3	3	3	3	3	3	4	3	1											4	3	4	3	2	2	3
0689	0	21	2.53	3	19	3	0	31	3	3	1	3	15000	0	4	5	5	5	4	5	4	5	4	5	4	5	4	2	4	1	5	1	3	1	4	3	1	1	3	1	2	4	4	5	4	5	4	5	5
0692	0	21	3.41	4	10	2	2	19	3	2	2	4	10000	0	3	3	3	3	3	4	3	3	4	3	3	3	3	2	3	3	3	3	3	2	3	3	3	2	3	2	2	3	3	3	3	3	3	3	3
0693	0	21	3.03	4	10	2	2	19	3	2	4	4	20000	0	4	3	4	5	5	5	5	5	5	5	5	5	5	5	5	5	5	3	3	3	3	3	3	3	3	2	3	3	4	4	4	4	4	4	4
0694	0	21	2.53	3	10	2	2	19	3	2	3	2	85000		4	4	3	3	3	3	3	3	4	3	4	3	3	4	3	3	4	3	3	3	3	3	2	3	3	2	2	3	3	3	3	3	3	3	3
0697	0	21	2.13	2	10	2	2	19	3	3	2	3	18000	1	5	5	4	4	4	4	4	4	5	5	4	4	4	2	4	2	4	2	3	2	3	3	2	2	3	2	2	3	4	4	4	5	5	5	5
0698	0	21	1.19	1	10	2	2	19	3		2	4		1	4	3	3	3	3	3	3	3	3	3	4	4	3	3	4	4	3	3	3	3	3	3	3	3	3	2	4	3	3	3	3	3	3	3	3
0700	0	23	2.16	2	10	2	2	19	4	1	2	2	15000	1	4	4	4	3	3	4	3	3	4	4	3	3	3	2	4	2	4	2	3	4	3	3	4	4	3	2	4	3	4	4	4	3	3	3	3
0701	0	22	2.19	2	10	2	2	19	4	7	2	2	5000	1	3	3	2	3	3	3	3	4	3	3	4	3	3	3	3	4	3	2	3	2	2	2	3	3	3	2	3	3	3	3	3	3	3	3	4
0703	0	23	2.59	3	10	2	2	19	4	1	2	2	18000	1	4	4	3	3	3	4	3	4	4	3	4	4	3	3	3	3	3	3	3	3	3	3	2	3	3	1	4	4	4	3	4	3	3	3	3
0704	0	22	2.32	2	10	2	2	19	4	2	5	3		1	3	3	3	3	3	4	4	4	4	3	4	3	3	3	3	3	3	3	3	3	3	3	2	2	3	2	2	3	3	4	3	3	3	3	3
0710	0	22	3.11	4	11	2	2	20	4	2	9	2		1	4	4	3	4	4	4	4	4	4	3	4	4	4	5	4	3	4	3	3	4	3	3	4	4	3	2	4	3	3	4	3	3	4	4	4
0719	0	23	2.75	3	11	2	2	20	4	2	2	2	20000	1	5	4	4	4	4	4	4	4	5	5	4	5	4	4	5	4	5	3	4	2	4	4	4	2	3	1	4	3	5	5	4	4	4	4	5
0725	0	23	3.18	4	11	2	2	20	4	2	2	4	25000	1	4	3	4	4	4	3	3	3	4	4	3	3	3	4	4	4	4	5	3	3	3	3	3	3	3	2	3	3	4	3	4	4	4	4	3
0726	0	21	2.28	2	18	2	2	21	3	2	3		20000		4	3	4	4	3	3	4	4	5	3	4	3	3	2	4	2	3	3	4	2	3	3	2	2	3	2	2	3	4	3	3	3	4	4	4
0729	0	21	2.35	2	18	2	2	21	3	2	4	3			3	2	3	3	3	3	3	3	4	3	3	3	3	3	3	3	3	3	3	3	2	3	2	2	3	2	3	3	2	2	3	2	2	3	3
0730	0	21	3.12	4	18	2	2	21	3	1	2	4	20000	0	3	4	4	4	4	4	3	4	5	5	5	5	4	3	3	4	4	3	3	3	3	3	3	4	3	2	4	4	5	5	4	5	4	5	4
0740	0	21	2.72	3	18	2	2	21	3	2	3	3	16000		5	4	4	4	3	3	3	3	4	4	3	3	4	5	4	5	4	5	4	4	3	4	4	4	3	1	4	3	4	4	3	2	3	4	4
0741	0	21	3.4	4	18	2	2	21	3	2	2	2	5000	1	4	4	4	3	3	3	3	4	3	3	3	3	3	3	3	3	3	4	3	2	3	3	3	3	3	2	4	4	3	3	3	3	3	3	3
0742	0	23	2.68	3	18	2	2	21	3	2	2	2	30000	0	5	4	5	5	5	5	5	5	5	4	4	4	4	4	3	2	4	2	3	2	3	3	2	2	3	2	2	3	5	5	5	4	4	4	4
0743	0	21	2.57	3	18	2	2	21	3	2	3	2	30000	0	4	3	3	2	2	3	3	2	3	3	4	3	4	4	4	2	4	3	3	2	2	2	3	1	3	2	2	2	3	4	3	3	3	3	4
0746	0	21	2.3	2	22	2	2	23	3	2	2	2	15000	0	4	3	3	3	3	3	3	3	4	3	4	4	3	2	4	2	4	2	4	2	3	2	3	3	3	2	3	3	4	3	4	3	3	3	4
0748	0	21	2.35	2	22	2	2	23	3	2	2	2	30000	0	5	4	4	4	4	4	4	4	4	4	4	4	4	4	4	4	4	4	4	4	4	2	4	4	4	2	4	3	4	4	5	4	5	5	4
0750	0	21	2.32	2	22	2	2	23	3	2	2	2	30000	0	4	4	4	4	4	4	4	4	4	4	4	4	4	2	4	2	4	1	3	3	3	2	4	3	3	2	4	3	4	3	3	4	3	4	4
0751	0	21	2.33	2	22	2	2	23	3	2	2	2	25000	0	4	4	4	4	4	3	4	4	4	4	4	4	3	2	4	1	4	1	4	2	3	3	1	1	4	1	2	4	4	3	4	3	4	3	4
0753	0	21	2.65	3	22	2	2	23	3	2	4	4	30000	0	4	4	4	4	4	4	4	4	4	3	4	4	4	5	1	5	2	4	3	4	3	4	4	4	1	1	4	4	5	4	4	3	4	4	4
0755	0	21	2.69	3	22	2	2	23	3	3	2	2	19000	1	4	3	3	3	3	3	3	3	3	3	3	3	3	2	3	4	4	2	3	2	2	3	2	2	3	2	3	3	3	3	3	3	3	3	3
0758	0	21	2.64	3	22	2	2	23	3	2	5	5	30000	1	4	3	3	3	3	3	3	3	3	3	3	3	3	5	4	5	4	3	3	4	3	3	4	4	3	2	4	3	3	3	3	3	3	3	3
0760	0	21	2.25	2	22	2	2	23	3	2	3	3	15000	1	4	3	4	3	3	3	3	3	3	2	3	3	3	2	3	4	3	2	3	3	3	3	2	3	3	2	4	3	3	3	3	2	2	3	3
0762	0	21	2.25	2	22	2	2	23	3	2	2	2	30000		5	4	4	3	4	4	4	4	4	4	4	4	5	1	5	2	4	2	4	2	3	4	1	2	4	1	2	4	4	4	4	3	4	4	4
0764	0	20	2.39	2	22	2	2	23	3	2	4	3	10000	0	4	4	4	4	4	4	3	3	4	3	3	3	3	2	3	3	3	2	3	3	3	3	3	4	4	1	4	4	3	4	4	3	3	3	4
0767	0	21	1.97	1	21	2	2	22	3	2	2	3	10500	1	4	4	4	4	4	4	4	4	4	3	3	4	4	2	4	2	4	2	3	2	3	3	2	2	3	2	2	3	4	4	4	3	4	4	4
0768	0	21	2.42	2	21	2	2	22	3	1	6	3	20000	1	3	3	3	3	3	3	3	3	4	3	3	3	3	3	3	3	3	3	3	4	3	3	3	3	3	2	4	3	4	4	3	3	3	3	3
0769	0	21	2.21	2	21	2	2	22	3	6	4	6	30000	1	4	3	3	3	3	2	3	3	4	4	3	4	3	4	4	3	4	3	3	3	3	3	3	3	3	1	4	4	3	3	3	3	4	3	3
0771	0	20	2.8	3	21	2	2	22	3	2	2	2	30000	1	4	4	3	4	4	5	4	4	4	4	5	4	5	2	4	2	4	2	3	2	3	3	2	2	3	2	2	3	4	4	5	3	4	4	4
0772	0	21	2.3	2	21	2	2	22	3	2	3		20000		3	3	3	4	3	3	3	3	4	4	4	4	4	4	3	3	3	4	3	4	3	4	4	4	3	1	4	4	4	4	4	3	3	3	3
0776	0	21	3.02	4	21	2	2	22	3	3	2	2	30000	1	4	4	4	5	5	5	5	5	4	4	4	5	4	1	5	2	4	2	3	2	3	3	2	2	3	1	2	4	4	4	4	4	5	3	5
0778	0	21	2.78	3	21	2	2	22	3	1	3	3	20000	0	4	3	3	3	3	3	4	4	3	3	4	4	4	3	3	3	3	3	3	2	3	3	2	2	3	1	1	4	4	4	4	4	4	4	4
0781	0	21	2.46	2	21	2	2	22	3	1	2	2	10000	1	3	3	3	3	3	4	4	3	4	3	4	3	3	4	3	3	3	3	1	4	3	3	4	4	3	2	4	3	3	4	4	3	4	4	4
0782	0	21	2.24	2	21	2	2	22	3	7	5	4	12000	0	4	4	4	4	5	5	5	5	4	5	4	4	4	4	3	4	4	4	4	4	3	4	4	4	3	1	4	4	4	5	4	5	5	4	4
0783	0	21	2.14	2	21	2	2	22	3	1	3	2	9000	0	4	3	3	3	4	4	4	4	4	4	3	3	3	5	4	4	3	3	4	2	3	3	3	3	3	2	3	4	3	3	3	3	3	4	3
0784	0	22	2.28	2	21	2	2	22	3	2	4	4	30000	1	4	3	3	3	3	3	3	3	4	3	3	4	4	4	4	4	3	2	3	3	3	3	3	2	3	2	3	3	3	3	4	3	3	3	3
0785	0	21	2.05	2	21	2	2	22	3	2	3	3	30000	0	4	3	4	3	3	3	3	3	4	4	3	4	4	4	3	4	3	4	3	4	3	3	4	4	4	1	4	4	4	4	3	3	3	3	3
0787	0	21	3.37	4	6	7	1	42	3	1	2	2	20000	0	3	3	3	3	3	3	3	3	4	3	3	3	3	3	3	3	3	3	3	3	3	3	2	2	3	2	2	3	3	4	3	3	3	3	3
0791	0	21	2.94	3	6	7	1	42	3	2	3	3	30000	0	4	3							4	4	3	3	3	3	3	3	3	3	3	2	3	3	2	2	3	2	2	3	3.80963	3.75019	3.65675	3	3	3	3
0794	0	22	2.86	3	6	7	1	42	3	3	7	6		0	4	4	4	3	3	3	3	3	3	3	3	3	3	3	3	3	3	3	3	2	3	3	2	2	3	2	2	3	4	4	3	3	3	3	3
0796	0	21	3.16	4	6	7	1	42	3	6	4	3		0	3	3	3	3	3	3	3	3	3	3	3	3	3	3	3	3	3	3	3	3	2	4	3	4	4	1	4	2	3	3	3	3	3	3	3
0802	0	21	2.01	2	12	7	1	43	3	2	2	2		0	4	3	4	3	3	3	3	5	4	3	4	4	3	2	4	3	4	3	3	3	3	3	3	4	3	2	3	4	3	3	3	3	3	3	3
0804	0	21	3.27	4	12	7	1	43	3	3	3	5	40000	0	4	3	3	4	4	4	4	4	4	4	4	4	4	3	4	3	4	3	3	2	2	3	3	3	3	2	3	3	4	3	4	3	3	3	3
0812	0	20	3.72	5	12	7	1	43	2	5	7	8	11000	0	4	3	3	4	4	3	4	4	4	4	5	5	4	5	4	5	3	1	4	4	3	2	4	4	4	1	4	3	5	4	5	4	4	4	4
0815	0	20	2.62	3	12	7	1	43	2	2	6	2	35000	0	4	4	4	4	4	4	4	4	4	4	4	4	4	4	4	5	4	3	4	3	4	4	4	4	4	1	4	4	4	4	4	3	3	3	3
0818	0	20	2.33	2	12	7	1	43	2	2	4	5	15000		4	4	4	3	3	3	3	3	3	3	3	3	3	2	4	2	4	2	3	2	3	3	2	2	3	2	2	3	4	4	4	3	3	3	3
0823	0	21	2.55	3	14	7	1	44	3	3	2	2	17000	0	4	3	4	4	4	3	4	4	5	4	5	5	5	3	5	2	3	1	4	4	3	3	4	4	4	1	4	4	5	5	4	3	3	5	5
0826	0	22	3.25	4	14	7	1	44	3	2	4	2	60000	0	4	4	4	3	3	3	4	3	3	3	3	4	3	3	4	4	4	3	3	3	3	3	3	3	3	1	3	4	3	3	4	3	3	3	3
0827	0	22	3.09	4	16	7	1	45	4	3	4	3	30000	0	3	3	3	4	4	3	4	4	3	3	4	3	3	3	3	3	3	3	3	3	3	3	3	2	3	2	2	3	3	3	3	3	3	3	3
0830	0	24	2.54	3	14	7	1	44	4	3	2		10000	0	4	3	3	4	3	3	3	3	5	4	4	4	4	3	4	2	3	3	3	2	3	3	4	4	2	2	2	3	4	3	4	3	3	3	3
0831	0	21	2.81	3	14	7	1	44	3	2	4	4	15000	0	4	3	4	3	3	2	4	4	4	3	4	4	4	3	4	4	5	5	2	2	2	3	2	1	3	2	4	3	4	3	4	3	4	3	3
0832	0	22	2.92	3	14	7	1	44	3	2	2	2	6000	0	4	3	4	4	4	4	4	4	4	4	4	4	3	3	4	5	4	3	3	2	3	3	2	2	3	2	2	3	3	4	4	3	3	3	4
0833	0	21	3.4	4	14	7	1	44	3	3	3	2	30000	0	5	4	4	4	4	4	4	4	4	4	4	4	4	3	4	4	4	2	3	4	3	3	4	3	4	1	4	4	4	4	4	3	4	4	4
0838	0	22	2.99	3	23	7	1	46	4	1	2	4	10000	0	5	4	4	5	5	5	4	5	5	5	5	5	5	5	4	5	4	4	4	3	3	4	4	4	4	1	4	3	5	4	5	4	4	4	4
0844	0	23	2.32	2	23	7	1	46	4	3	6	7	60000	0	4	4	4	4	3	3	3	3	4	4	4	4	3	5	3	5	3	5	4	4	4	4	4	4	3	1	4	4	4	5	5	2	3	3	3
0846	0	21	2.48	2	23	7	1	46	3	3		5	50000	0	4	3	3	3	4	4	3	3	4	3	4	4	3	2	3	3	4	2	3	2	2	3	3	2	4	1	4	3	3	4	3	3	3	3	3
0849	0	22	3.1	4	23	7	1	46	4	3	6	5	38000	0	4	3	3	4	4	3	4	4	4	3	3	4	3	3	4	2	4	2	3	3	3	3	2	3	2	2	3	3	3	3	3	2	3	3	3
0850	0	23	2.34	2	23	7	1	46	4	3	6	6	45000	0	4	3	3	4	4	3	4	3	4	3	3	4	3	2	4	2	4	3	3	3	3	3	2	3	3	2	3	4	3	3	3	2	3	3	3
0852	0	22	3.33	4	23	7	1	46	4	2	5	4	32000	0	4	3	3	4	3	3	3	3	4	3	4	4	3	2	3	4	4	3	3	3	3	3	3	3	3	2	3	4	3	3	3	2	3	3	3
0853	0	22	2.21	2	23	7	1	46	4	2	4	5	34000		4	3	3	4	3	3	3	3	4	3	4	4	3	2	3	4	4	3	3	3	3	3	3	3	3	2	3	4	3	3	3	2	3	3	3
0855	0	22	2.78	3	23	7	1	46	4	3	5	6	50000	1	4	3	3	4	4	3	3	3	3	3	4	4	3	3	3	3	4	2	3	3	3	3	3	3	3	2	3	4	3	3	4	2	3	3	4
0857	0	22	2.2	2	23	7	1	46	3	3	4	4	60000	0	4	4	4	3	4	4	4	4	4	4	4	4	4	4	3	4	2	4	3	3	3	3	3	3	3	2	3	3	4	4	4	4	4	4	4
0861	0	21	2.05	2	14	7	1	44	4	7	6	6	50000	0	4	4	3	4	4	4	4	4	4	4	4	4	3	2	4	2	4	2	3	2	3	3	2	2	3	2	2	3	3	3	4	4	4	3	4
0863	0	20	2.86	3	14	7	1	44	3	2	9	4	8000	0	4	4	3	4	4	4	4	4	3	4	4	4	4	2	4	3	5	3	3	4	3	4	4	4	4	2	4	4	3	3	3	4	3	4	4
0872	0	21	3.25	4	14	7	1	44	3	2	2	2	40000	0	4	4	3	3	4	4	4	4	4	3	4	4	4	4	3	4	4	3	3	3	3	3	3	3	3	2	3	3	4	4	4	3	4	4	4
0874	0	21	2.91	3	14	7	1	44	3	2	5	2	10000	0	4	4	3	4	4	4	3	4	4	4	3	3	3	2	4	2	5	1	3	3	3	3	3	2	3	1	3	3	4	4	4	3	4	4	4
0875	0	21	2.72	3	14	7	1	44	3	1	2	2	20000	0	5	4	4	4	4	4	4	4	4	4	3	3	3	3	3	3	3	2	3	2	3	3	3	2	3	2	3	3	4	4	4	3	3	3	3
0877	0	23	3.23	4	6	7	1	42	3	2	2		20000	0	4	4	3	4	3	3	3	3	4	4	3	3	3	2	3	5	3	4	3	4	4	1	4	4	3	2	4	3	4	4	4	3	3	3	3
0879	0	21	2.91	3	6	7	1	42	3	2	2	2	80000	0	4	3	4	4	4	4	4	4	4	3	5	4	4	2	3	3	2	3	4	4	3	3	4	4	3	2	4	4	4	3	4	3	3	4	4
0886	0	20	2.589	3	6	7	1	42	2	2	4	2	10000	0	4	4	4	4	4	4	3	3	4	4	4	4	3	3	3	3	4	3	3	3	3	3	3	3	3	2	3	3	5	4	3	3	3	3	3
0892	0	22	2	2	23	7	1	46	4	2	9	9		0	3	3	3	3	3	3	3	3	3	3	3	3	3	2	3	3	4	3	2	2	1	2	3	2	3	2	2	3	3	3	3	2	2	3	2
0893	0	22	1.89	1	1	7	1	40	2	1	2	2		0	4	4	4	4	4	4	4	4	5	5	5	5	4	1	4	4	4	2	3	2	4	4	3	2	3	2	3	3	3	4	4	3	3	4	4
0894	0	20	2.4	2	1	7	1	40	3	1	4	3	30000	0	5	4	4	3	3	4	4	3	4	4	4	4	4	3	3	3	3	2	4	2	3	3	3	2	3	1	3	4	4	4	4	4	4	4	4
0920	0		2.74	3	4	7	1	41	4	2	3		30000	1	4	3	3	4	4	3	3	3	3	4	3	3	3	4	1	4	2	4	3	4	4	4	4	4	4	1	4	4	4	4	5	3	3	3	4
0922	0	20	3.01	4	4	7	1	41	3	2	3		18000	0	5	5	5	4	5	5	5	5	5	5	5	5	5	5	5	5	5	5	4	4	4	4	4	4	4	1	4	4	5	5	5	5	5	5	5
0936	0	23	3.04	4	14	7	1	44	3	2	1	2	30000	0	5	4	4	4	4	5	4	4	4	4	5	5	5	2	5	3	5	2	3	3	3	3	3	2	3	1	3	4	4	4	4	3	4	4	4
0946	0	23	2.79	3	14	7	1	44	4	3	2	3	30000	1	4	4	4	3	3	2	2	3	4	3	4	3	3	1	5	2	3	3	3	2	2	2	2	2	2	3	2	3	3	4	4	3	3	3	3
0947	0	23	2.5	2	14	7	1	44	3	3	4		20000	1	5	4	3	3	4	3	4	4	4	5	4	4	5	4	4	5	4	4	3	3	3	3	3	4	3	2	4	4	4	4	4	4	3	4	4
0953	0	24	2.75	3	6	7	1	42	3	2	2	4	10000	0	4	4	3	3	3	4	3	4	4	3	4	4	4	3	5	3	3	4	3	3	2	2	3	2	3	2	4	4	4	3	4	3	3	4	4
0956	0	22	3.07	4	6	7	1	42	3	2	2	2	40000	0	5	3	4	3	3	3	4	3	4	4	4	4	4	2	4	5	3	4	3	4	4	1	4	1	4	2	4	4	3	3	3	3	3	3	3
0965	0	22	2.96	3	6	7	1	42	3	3	5	4	9000	0	5	4	3	4	4	4	4	4	5	4	4	4	4	2	4	2	3	4	4	4	4	3	1	4	4	1	4	4	4	4	4	4	4	4	4
0969	0	20	2.21	2	25	4	3	35	3	3	3	2	20000	0	3	2	3	4	3	4	3	4	4	3	4	4	4	3	3	4	3	5	3	4	3	3	4	4	3	1	4	4	3	4	3	2	2	3	3
0973	0	20	2.31	2	25	4	3	35	3	3	3	2	18000	0	4	4	3	4	3	3	2	3	4	3	5	5	4	4	4	5	4	5	3	4	3	3	4	4	3	2	4	4	4	4	4	3	3	3	3
0975	0	21	2.68	3	25	4	3	35	3	1	2	2	10000	0	4	4	3	3	4	4	4	3	4	3	3	4	4	3	4	1	4	2	2	2	4	2	2	2	2	2	1	3	3	4	4	3	4	3	4
0976	0	21	2.68	3	25	4	3	35	3	1	2	2	10000	0	5	4	4	4	4	3	5	3	4	4	5	5	4	4	2	2	3	2	3	2	2	3	3	1	4	3		3	3	4	4	3	4	2	5
0983	0	21	2.45	2	19	4	3	34	3	4	3	3	200000	0	4	5	4	5	5	3	5	5	4	4	4	4	4	3	3	3	3	3	3	3	3	3	2	3	3	2	4	4	4	4	4	3	3	4	4
0989	0	21	3.25	4	6	6	2	38	3	2	2	3	20000	0	3	4	4	3	4	4	4	4	3	4	4	4	4	3	5	3	4	3	4	2	3	3	1	2	3	1	2	4	5	4	3	3	3	4	4
0997	0	21	2.66	3	18	5	0	37	3	7	4	3		0	4	5	4	4	4	4	4	4	5	4	5	4	4	4	4	4	3	4	4	4	4	3	3	4	3	2	3	4	5	5	3	2	2	2	3
1000	0	22	2.46	2	18	5	0	37	3	1	6	6		0	3	4	4	3	3	3	3	3	4	4	3	4	4	4	4	1	3	1	4	4	4	4	4	4	4	1	4	4	4	4	4	3	3	3	3
1002	0	20	2.53	3	18	5	0	37	3	3	3	2	20000	0	5	4	4	3	3	3	3	3	4	4	5	4	4	5	4	3	3	3	4	1	4	4	1	1	4	1	1	4	5	4	3	3	3	3	3
1003	0	20	3.23	4	18	5	0	37	3	1	2	2	100000	0	3	5	3	4	4	4	3	4	3	4	5	4	3	4	3	4	4	2	4	4	3	4	4	4	4	2	3	4	5	5	5	4	3	4	5
1004	0	20	2.92	3	18	5	0	37	3	3	2	5	30000	0	5	5	4	4	4	4	4	4	4	4	4	4	4	2	4	2	4	2	4	2	3	3	3	3	4	1	4	4	4	4	4	4	4	4	4
1005	0	20	2.86	3	18	5	0	37	3	2	4	3	8000	0	3	4	4	3	3	3	3	3	5	4	5	4	4	5	3	5	4	4	4	3	2	2	3	4	2	1	2	4	5	4	4	3	3	3	3
1033	0	22	3.12	4	6	5	0	36	3	7	3	1		0	4	4	4	4	4	4	4	4	4	4	4	4	4	3	3	4	4	3	3	3	3	3	3	3	3	2	3	3	4	4	4	4	4	4	4
1034	0	22	2.85	3	6	5	0	36	3	2	2	2	20000	1	4	4	4	4	4	4	4	4	4	4	4	4	4	3	4	3	4	4	3	3	3	3	3	3	3	2	3	3	4	4	4	4	4	4	4
1051	0	22	2.78	3	6	5	0	36	4	6	2	3	70000	0	4	4	4	3	3	3	3	3	3	4	3	3	3	3	3	3	3	3	3	2	3	3	2	2	3	2	2	3	3	3	3	4	3	3	3
1052	0	22	2.52	3	6	5	0	36	4	3	2	2	40000	0	4	4	4	3	3	3	3	3	4	4	3	3	3	3	3	3	3	3	3	2	3	3	2	2	3	2	2	3	3	3	3	3	3	3	3
1074	0	23	3.91	5	4	8	0	48	4	4	7	6	200000	0	4	4	3	3	4	3	3	4	4	4	4	4	4	3	3	3	3	3	3	2	3		3	3	2	2	3	3	4	4	4	4	4	4	4
1075	0	22	3.92	5	4	8	0	48	4	6	6	6	150000	0	4	4	3	4	4	3	3	3	4	4	4	4	4	4	4	3	4	4	3	3	3	3	2	4	3	2	3	3	4	4	3	4	4	4	4
1090	0	24	2.34	2	26	8	0	50	4	7	2	3	20000	0	3	3	3	3	4	3	3	4	3	3	3	3	4	2	4	2	4	2	3		2	3	4	3	3	2	3	3	4	3	3	4	3	4	3
1093	0	22	2.77	3	26	8	0	50	4	7	6	6	30000	1	3	2	3	3	3	2	3	3	3	2	2	3	3	2	3	3	2	4	3	1	2	2	3	2	3	1	3	3	3	3	2	2	3	3	2
1095	0	22	3.08	4	26	8	0	50	4	2	4	4	25000	1	4	3	3	3	3	2	3	3	4	3	3	4	4	1	3	4	2	3	3	2	2	3	2	2	3	1	2	3	4	4	4	3	3	3	3
1102	0	22	3.26	4	4	8	0	48	4	2	3	2	15000	0	5	4	4	3	4	3	4	4	4	5	4	3	4	3	4	2	4	1	4	1	3		1	1	3	2	1	3	3	4	3	3	4	3	5
1104	0	22	3.52	5	4	8	0	48	4	3	2	2	25000	0	4	3	4	4	4	2	3	3	4	4	4	4	4	3	4	3	2	3	3	3	3	3	2	3	3	2	3	3	4	4	3	3	3	3	3
1105	0	24	2.38	2	4	8	0	48	4	6	2	4	15000	0	4	3	4	3	4	4	4	3	4	4	4	4	4	4	4	4	4	2	3	4	2	3	4	4	3	2	4	3	3	3	4	3	2	2	3
1106	0	22	3.06	4	4	8	0	48	4	3	3	4	10000	0	4	3	4	3	3	3	3	3	5	3	3	3	3	3	3	3	3	3	3	2	3	3	2	2	3	2	2	3	4	4	3	3	3	3	3
1113	0	21	2.84	3	11	8	0	49	3	6	7	6	150000	0	5	5	5	5	5	5	5	5	5	5	4	5	5	5	5	5	4	1	4	3	4	4	3	4	3	2	4	3	5	5	5	4	4	5	4
1114	0	23	2.8	3	11	8	0	49	4	3	2	2	30000	0	4	4	4	4	3	3	4	4	4	3	4	4	4	4	3	4	3	4	3	4	3	4	3	3	3	2	3	3	4	4	4	3	4	3	4
1120	0	21	3.1	4	11	8	0	49	4	4	6	6	100000	0	4	3	3	3	5	4	4	4	4	3	5	3	4	2	4	3	4	2	3	2	4	4	2	1	4	2	2	4	3	4	3	4	5	4	5
1121	0	22	2.9	3	11	8	0	49	4	6	6	6	80000	0	4	4	4	4	4	3	4	4	3	4	4	4	4	2	4	2	4	2	3	2	4	3	2	2	4	2	2	3	3	4	3	4	4	3	4
1124	0	20	3.17	4	18	8	0	49	3	3	6	6	100000	0	4	3	4	4	4	3	3	3	5	3	4	4	3	3	3	4	3	4	4	3	3	3	3	3	3	2	3	3	4	3	3	2	3	3	3
1131	0	21	2.02	2	11	8	0	49	3	3	7	6	100000	0	4	5	4	5	5	5	5	5	5	5	4	4	4	2	4	2	4	1	4	4	4	4	4	4	4	1	4	4	4	4	5	1	1	1	4
1133	0	21	3.41	4	11	8	0	49	3	6	8	6	100000	0	4	4	3	3	3	4	4	4	5	5	3	4	4	5	1	2	4	3	3	2	4	4	2	3	3	2	4	3	4	4	2	4	2	2	2
1135	0		3.91	5	11	8	0	49	3	3	2		30000	0	5	4	4	3	4	4	4	4	5	5	4	4	4	2	4	2	4	1	4	1	4	4	1	1	4	1	1	4	3	5	4	3	4	4	4
1137	0	21	2.97	3	11	8	0	49	3	3	4	2	100000	0	4	4	3	3	3	3	3	3	3	3	4	4	3	4	4	3	4	3	3	2	4	4	2	3	3	2	4	3	4	4	2	2	2	3	3
1139	0	22	2.43	2	4	8	0	48	4	2	4	2	27500	1	3	3	3	3	3	3	3	3	3	3	3	3		3	3	3	3		2	1	2	3	1	1	3	1	2	2	3	3	3	3	3	3	3
1144	0	22	3.1	4	4	8	0	48	4	6	9	5	30000	0	5	4	4	4	4	4	4	4	5	4	4	4	4	2	4	2	4	2	3	2	3	3	2	2	2	1	3	3	4	4	4	4	4	4	4
1146	0	24	2.41	2	4	8	0	48	4	5	4	2	30000	0	3	3	3	4	3	3	3	3	3	4	3	3	3	3	3	3	3	3	2	3	3	3	2	2	3	2	2	3	3	3	3	3	4	4	3
1152	0	21	2	2	5	9	1	52	3	2	7	4	40000	1	4	3	3	3	3	3	2	3	3	3	3	3	3	2	4	3	3	2	3	4	3	3	4	4	3	2	4	3	4	3	3	2	3	3	3
1153	0	21	2.65	3	5	9	1	52	3	2	4	4	13000	1	4	3	4	4	3	4	3	4	4	3	4	3	4	2	3	2	4	1	3	3	4	3	1	2	4	2	2	3	4	3	4	4	3	4	3
1155	0	21	3.3	4	5	9	1	52	3	3	3	6	50000	0	3	4	3	4	4	4	2	4	4	3	2	3	3	2	4	2	4	2	2	3	2	2	2	2	3	2	2	3	2	3	4	3	4	4	4
1156	0	22	3.37	4	5	9	1	52	3	5	7	7	100000	1	4	3	3	3	4	3	3	3	3	3	4	3	2	2	4	2	3	5	4	3	2	3	3	2	3	2	3	3	3	3	3	4	3	3	3
1157	0	21	3.22	4	5	9	1	52	3	3	6	6	70000	1	5	3	3	4	4	4	4	4	5	4	4	4	3	3	4	4	3	3	3	3	3	3	3	4	3	2	3	3	3	3	4	3	4	4	3
1168	0	19	2.67	3	27	9	1	55	1	3	6	6	45000	0	4	3	3	3	3	3	3	3	4	3	3	3	3	2	3	3	4	2	3	2	3	3	3	3	3	2	2	3	3	3	4	4	4	4	4
1172	0	21	2.75	3	5	9	1	52	3	4	6	3	30000	0	5	3	4	5	3	4	4	3	4	4	3	3	4	3	3	2	3	2	3	3	3	3	2	4	1	2	4	3	4	4	4	3	2	4	4
1173	0	21	2	2	5	9	1	52	3	9	6	6	100000	0	4	4	3	3	3	3	3	3	4	3	4	4	4	2	4	2	4	2	3	2	3	3	2	2	3	2	2	3	4	4	3	3	3	3	3
1174	0	21	1.96	1	5	9	1	52	3	2	4		25000	0	4	5	4	4	4	5	4	4	5	4	5	4	5	2	5	2	4	1	3	1	4	3	2	1	4	2	1	4	4	5	4	4	4	4	4
1175	0	21	2.48	2	5	9	1	52	3	2	2	3	18000	0	5	3	2	3	3	4	3	3	3	3	5	5	5	2	4	2	4	1	3	2	2	2	3	3	3	2	3	3	3	2	3	2	3	3	4
1182	0	20	2.83	3	5	9	1	52	2	2	4	2	15000	0	3	3	3	3	3	3	3	3	4	3	4	4	4	3	4	3	3	4	3	3	3	3	3	3	3	1	3	3	3	3	3	3	2	3	3
1183	0	20	2	2	5	9	1	52	2	3	6	6	100000	0	5	4	4	3	3	3	3	3	3	3	3	3	3	2	4	2	4	2	3	4	4	4	3	3	4	1	4	4	5	5	4	3	2	2	3
1184	0	20	2.42	2	5	9	1	52	2	3	6	5	50000	0	4	3	4	4	4	4	4	4	4	4	4	4	4	2	3	4	5	2	3	3	4	4	3	3	3	2	3	3	4	3	4	4	3	3	3
1185	0	21	3.28	4	5	9	1	52	3	2	2	2	70000	1	3	3	3	4	4	3	3	3	3	3	4	4	4	3	4	3	4	2	3	3	3	3	4	4	3	2	4	3	3	3	3	3	3	3	3
1186	0	21	3.27	4	5	9	1	52	3	3	6	4	60000	0	3	3	3	3	2	3	4	3	3	3	4	4	4	1	4	3	3	1	3	3	3	4	3	4	4	1	3	3	2	2	3	2	3	3	3
1189	0	21			5	9	1	52	3	3	7	7	80000	0	4	4	4	4	4	4	3	4	4	4	4	4	5	3	4	3	4	2	3	3	3	3	3	3	3	2	3	3	4	4	4	4	4	4	4
1190	0	21	3.82	5	5	9	1	52	3	3	6	6	60000	0	4	4	5	4	4	3	3	3	5	5	4	4	4	3	4	4	5	3	4	1	4	4	1	1	4	1	1	4	4	4	4	3	2	2	3
1191	0	22	3	3	2	9	1	51	3	2	4	4	20000	0	5	4	4	4	3	4	3	4	3	4	4	4	3	2	4	3	4	2	3	3	3	3	3	3	3	1	3	3	4	3	4	4	3	4	3
1195	0	21	3	3	5	9	1	52	3	3	6	6	60000	0	4	2	3	3	3	3	3	2	3	3	4	4	3	3	3	3	5	1	3	4	3	3	3	4	3	2	3	3	3	3	4	3	3	3	3
1196	0	21	2.46	2	5	9	1	52	3	2	7	7	80000	0	4	3	3	4	4	3	3	3	4	4	3	3	3	2	3	2	4		3	4	3	3	4	3	3	2	3	3	4	4	3	3	3	3	3
1199	0	22	3.32	4	5	9	1	52	3	3	2	2	7000	0	3	2	3	4	3	3	3	3	4	3	3	4	3	3	4	3	4	1	3	3	3	4	3	3	3	1	4	4	3	3	3	2	2	3	3
1201	0	21	2.39	2	19	9	1	54	3	2	2	2	20000	0	3	3	2	4	2	3	3	4	3	3	2	3	3	3	4	2	3	4	3	3	2	2	3	2	3	2	2	3	3	2	3	4	2	3	2
1202	0	21	2.17	2	5	9	1	52	3	3	6	6	60000	0	5	4	3	4	5	3	4	5	3	4	4	5	3	3	3	3	3	3											3	4	4	5	3	4	4
1204	0	22	2.42	2	5	9	1	52	3	3	5	4	60000	0	4	3	4	3	3	3	3	3	4	3	3	3	3	5	4	3	4	3	3	2	3	3	3	2	3	2	3	3	3	3	3	2	3	2	3
1205	0	21	1.69	1	5	9	1	52	3	3	6			0	4	3	4	1	1	2	3	4	3	2	5	5	4	1	5	5	3	1	3	1	3	3	2	1	3	1	2	4	5	2	2	3	1	4	2
1206	0	23	2.33	2	5	9	1	52	3	3	6	6	100000	0	5	4	4	4	4	4	5	3	3	3	4	4	4	3	3	3	4	2	3	2	3	3	2	2	3	2	2	3	4	4	5	3	3	3	4
1207	0	21	2.46	2	5	9	1	52	3	3	6	7	80000	0	4	3	3	3	3	3	3	3	4	3	3	4	3	3	3	3	3	3	3	2	3	2	3	3	2	2	3	2	4	4	3	3	3	3	3
1209	0	21	2.34	2	5	9	1	52	2	3	4	5	20000	0	4	3	3	4	4	3	3	3	4	4	4	4	3	1	4	2	4	3	3	4	3	4	4	4	3	2	4	3	4	3	4	3	3	4	3
1210	0	21	2.5	2	5	9	1	52	3	3	6	2	30000	0	4	3	3	4	3	3	4	3	4	4	3	5	4	2	5	1	3	2	3	3	3	3	3	3	3	2	3	4	4	3	3	4	4	4	4
1212	0	22	3.34	4	19	9	1	54	3	3	8	6	80000	0	5	2	3	3	2	3	3	4	2	2	3	3	3	3	4	3	2	4	2	3	3	3	2	3	2	3	2	3	3	3	2	3	3	2	2
1213	0	21	2	2	19	9	1	54	3	3	7	6	60000	0	4	4	2	3	3	3	3	3	2	2	2	3	3	2	4	3	2	4	2	3	3	3	2	2	2	3	3	2	3	3	3	3	3	4	5
1215	0	21	2.93	3	6	10	1	57	3	3	6	6	20000	0	4	3	3	3	3	3	3	3	4	3	4	4	3	3	4	4	3	3	4	3	3	4	3	3	3	1	3	3	3	3	3	4	3	3	3
1217	0	21	2.41	2	16	10	1	60	3	2	3	3	16000	0	4	3	4	4	3	3	3	3	3	3	4	4	4	2	3	3	2	3	4	4	3	4	4	4	1	2	4	4	4	4	4	3	3	4	4
1218	0	20	2.52	3	16	10	1	60	3	3	5	2	35000	0	4	3	4	4	3	3	3	3	4	4	5	5	3	3	4	5	3	3	4	4	2	4	4	4	4	2	4	4	3	3	3	3	3	4	4
1219	0	21	2.4	2	16	10	1	60	3	2	2	3	16000	0	4	3	4	4	4	3	4	3	4	3	4	5	3	2	4	4	3	2	4	4	4		4	2	3	1	3	4	4	4	4	4	4	4	4
1220	0	22	2.5	2	16	10	1	60	3	2	6	4	35000	0	4	3	3	3	3	3	3	3	4	4	4	4	4	3	3	4	4	3	3	3	3	3	3	2	3	2	3	3	3	4	3	2	3	3	3
1225	0	20	2.7	3	6	10	1	57	3	3	6	6		0	4	4	4	4	4	3	3	4	4	4	4	4	4	4	5	3	2	3	4	4	3	3	4	4	3	1	4	4	4	3	3	4	4	4	4
1228	0	21	3	3	14	10	1	59	3	2	4	2	12000	0	4	3	4	3	3	3	3	3	4	3	4	4	3	3	4	3	4	2	3	3	3	3	3	4	3	2	4	3	3	3	4	3	3	3	4
1229	0	20	2.8	3	6	10	1	57	3	6	6	4	40000	0	4	4	4	4	4	4	4	3	4	4	4	4	4	4	3	4	4	4	4	4	4	4	4	4	4	1	4	4	4	4	4	3	4	4	4
1230	0	21	2.75	3	6	10	1	57	3	3	6	6	70000	0	3	4	3	3	4	3	3	4	4	4	4	3	4	3	3	2	4	2	3	4	3	4	2	4	4	1	4	3	4	3	4	3	3	3	4
1233	0	22	2.6	3	19	10	1	61	4	3	2	2	50000	0	4	4	4	4	4	4	4	4	5	5	4	4	5	2	4	2	4	2	3	2	3	3	3	3	2	2	2	3	5	4	3	4	4	4	4
1234	0	22	3.01	4	19	10	1	61	4	8	4		30000	1	4	3	4	3	3	2	3	3	4	3	4	4	4	2	4	4	4	3	3	3	3	3	2	3	3	2	3	3	3	3	2	2	3	2	2
1235	0	23	2.62	3	19	10	1	61	4	3	6	5	20000	1	4	4	3	4	3	4	4	5	4	4	5	5	4	4	4	5	4	3	3	3	3	3	3	3	3	2	3	3	4	4	3	4	3	3	3
1236	0	23	3.56	5	19	10	1	61	4	3	3	5	15000	0	4	4	4	4	4	4	4	4	5	4	4	4	4	3	4	5	4	3	3	3	3	3	3	3	3	2	3	3	4	4	4	3	3	3	4
1237	0	22	2.53	3	19	10	1	61	4	3	2	2	23000	0	4	3	3	4	4	4	4	4	4	4	4	4	4	2	4	3	4	2	3	2	2	3	2	2	3	2	3	3	4	4	4	4	4	3	4
1238	0	22	3.08	4	19	10	1	61	4	3	4	2	20000	1	4	3	4	3	3	3	3	3	3	3	4	3	4	5	1	5	2	3	4	3	3	3	3	4	3	2	4	3	4	4	4	3	2	3	3
1240	0	22	2.4	2	19	10	1	61	4	6	6	7	60000	1	4	3	4	4	3	3	3	4	4	3	4	4	4	3	3	4	4	3	3	3	3	3	3	3	3	2	3	3	4	3	3	2	3	3	3
1243	0	22	2.68	3	16	10	1	60	4	6	4	4	10000	0	4	3	3	4	3	3	3	3	3	3	4	4	4	4	2	3	3	3	4	3	3	3	4	4	3	1	4	4	3	3	4	4	4	4	4
1244	0	22	2.26	2	16	10	1	60	4	3	2	2	10000	0	4	3	3	4	4	3	3	4	4	4	4	4	4	2	4	2	3	3	3	2	3	3	3	3	2	2	2	3	3	4	3	3	3	3	4
1245	0	22	3.16	4	14	10	1	59	4	3	4	2	15000	0	4	3	3	3	3	3	3	3	4	3	3	4	3	5	4	5	3	3	3	4	3	3	3	3	3	2	3	3	3	3	3	3	2	2	2
1246	0	23	2.74	3	14	10	1	59	4	1	2		17000	0	4	4	4	4	3	4	3	4	3	3	4	4	4	2	4	2	4	3	3	3	3	3	3	3	3	2	3	3	4	3	3	3	4	3	4
1249	0	22	2.93	3	19	10	1	61	4	6	4	3	70000	0	5	3	3	3	3	3	3	3	4	3	4	4	4	3	3	3	4	3	3	3	3	3	4	1	3	1	4	4	4	4	3	3	3	3	2
1250	0	22	3.05	4	6	10	1	57	4	3	6	6	35000	0	4	3	3	4	3	3	4	4	4	4	4	3	4	4	4	4	3	4	3	4	2	4	4	3	3	1	4	3	4	3	4	3	4	4	3
1251	0	22	2.44	2	14	10	1	59	4	3	7	7	50000	0	5	3	3	5	4	3	4	3	5	4	4	4	4	2	4	4	2	1	4	3	3	3	3	3	2	2	3	4	3	3	4	3	3	4	4
1255	0	23	2.52	3	16	10	1	60	4	6	7	7	100000	0	3	3	4	4	3	3	3	3	5	4	5	5	3	4	5	4	5	4	4	2	3	3	3	3	3	2	3	4	4	3	5	3	4	4	4
1256	0	22	3.05	4	11	10	1	58	3	3	2	4	8700	0	5	4	4	4	4	4	3	3	5	4	5	4	4	3	5	5	3	4	3	3	2	4	3	4	3	1	3	4	4	4	4	3	4	4	4
1257	0	22	2.55	3	19	10	1	61	4	2	4	4	8000	0	4	4	4	4	4	4	4	4	4	4	4	3	3	2	4	2	4	3											5	5	4	4	4	4	4
1259	0	21	2.06	2	6	10	1	57	3	6	4	3	50000	0	4	3	4	4	3	2	3	3	4	3	3	4	3	2	3	2	3	2	3	3	3	4	4	3	3	1	4	3	3	3	3	1	3	2	4
1262	0	22	2.32	2	6	10	1	57	3	3	2		80000	0	4	4	3	4	4	3	3	3	4	4	4	4	4	3	4	3	4	2	3	3	3	3	3	3	3	2	3	3	4	4	3	3	3	3	4
1263	0	21	2.47	2	6	10	1	57	3	6	7	8		0	4	4	4	4	4	4	4	4	4	4	3	3	3	2	4	2	4	2	3	3	3	3	3	3	3	2	3	3	4	4	4	3	3	3	3
1273	0	21	2.19	2	1	11	1	63	3	2	5	2	18000	0	5	4	4	3	3	3	3	4	5	4	4	4	4	5	4	5	5	4	4	2	3	3	4	4	3	1	4	4	5	5	4	4	3	3	4
1274	0	22	2.57	3	1	11	1	63	3	2	6		50000	0	5	5	4	5	5	4	4	5	5	5	4	5	4	4	5	2	5	4	4	1	4	4	4	3	4	3	3	4	5	5	5	5	4	4	5
1275	0	21	2.05	2	1	11	1	63	3	8	3	3	6000	0	3	2	3	3	4	4	4	4	5	5	5	5	5	1	5	4	3	2	3	3	3	4	3	3	3	2	4	3	4	5	5	5	5	5	5
1276	0	23	2.47	2	6	11	1	66	4	3	4	4	60000	0	3	4	3	4	4	3	3	3	4	4	3	3	3	2	4	3	3	2	3	2	3	4	2	3	2	2	4	4	3	4	4	4	4	2	2
1277	0	22	2.4	2	19	11	1	70	4	6	2	2	50000	0	3	4	3	3	3	3	4	4	3	3	3	3	4	2	3	2	4	2	3	2	3	3	3	3	2	3	2	2	4	4	4	4	4	3	4
1279	0	23	2.41	2	19	11	1	70	4	6	3	2	100000	0	5	3	4	4	3	4	5	5	4	5	5	5	4	2	4	1	4	2	3	3	3	3	3	4	2	2	4	4	5	5	4	4	5	4	4
1286	0	21	2.8	3	1	11	1	63	3	4	4	4	50000	0	4	4	4	4	3	3	3	3	4	3	4	4	4	5	4	4	3	3	4	4	3	3	4	4	4	1	4	3	4	4	3	4	3	3	3
1287	0	21	2.06	2	1	11	1	63	3	4	4	3		0	4	4	4	4	4	4	4	3	4	4	4	4	4	3	3	3	4	3	4	4	3	3	4	4	3	2	2	4	3	3	4	4	3	3	4
1288	0	21	2.24	2	16	11	1	69	3	3	9	9	5000	0	3	2	4	3	2	4	2	3	2	1	2	3	4	3	2	2	2	3	2	2	2	1	3	2	2	3	2	2	3	3	2	4	3	2	3
1296	0	19	2.5	2	28	11	1	72	2	4	5	5	30000	0	4	3	4	4	3	3	4	3	5	5	3	4	3	3	4	2	4	2	3	3	2	2	3	2	3	2	2	3	4	3	3	4	3	3	3
1301	0	19	2.21	2	27	11	1	71	1	2	2	2	30000	0	4	4	4	4	4	4	4	4	4	4	4	5	4	5	4	2	4	4	4	4	4	4	4	4	4	1	4	4	4	4	4	4	4	4	4
1308	0	22	2.32	2	19	11	1	70	4	3	5	4	30000	0	5	4	4	3	4	4	4	4	4	4	4	3	4	4	3	3	3	4	4	4	3	3	4	4	3	2	4	3	4	4	4	4	4	4	4
1312	0	19	3.24	4	27	11	1	71	1	3	6	6	50000	0	3	5	5	3	3	3	4	4	5	5	5	5	5	2	4	4	4	5	4	4	4	4	4	4	4	1	4	4	5	5	2	2	2	2	2
1318	0	23	2.12	2	1	11	1	63	4	2	6	2	15000	0	4	3	4	3	3	2	3	4	2	4	5	5	4	2	4	2	2	3	3	4	4	4	3	4	4	1	4	3	3	4	4	3	3	3	3
1319	0	22	2.49	2	14	11	1	68	3	1	6	6	18000	0	4	3	3	4	3	2	3	4	3	4	5	5	4	3	4	2	2	3	3	4	4	4	3	4	4	1	4	3	3	4	4	4	3	3	3
1320	0	21	2.5	2	4	11	1	64	2	3	6	7	30000	0	3	3	2	3	2	2	3	3	4	4	4	3	4	1	3	1	4	2	3	3	2	3	3	2	2	1	3	3	2	3	2	5	5	5	5
1323	0	23	2.5	2	28	11	1	72	4	1	6	6	30000			4	2	4	3	4	3	3	4	4	4	4	4	3	4	2	4	2	3	2	3	3	2	2	3	2	2	3	4	4	3	3	3	4	3
1324	0	20	3.2	4	14	11	1	68	4	2	6	1	30000	1	4	4	1	4	5	5	5	5	3	4	5	5	5	2	3	3	3	3	2	3	3	3	2	2	3	2	2	3	4	4	5	4	4	4	4
1326	0	22	2.51	3	11	11	1	67	3	3	5	5	10000		4	4	3	4	3	4	3	3	3	4	4	4	4	3	3	3	4	2	3	3	3	3	2	3	3	2	3	3	4	4	4	4	4	4	3
1327	0	24	2.56	3	6	11	1	66	4	4	6	6	70000	1	4	5	2	4	4	3	4	5	2	4	3	4	5	2	3	3	4	2	2	2	3	3	2	1	3	1	2	3	4	3	5	4	4	5	5
1329	0	22	2.27	2	19	11	1	70	3	6	4	4	20000	0	4	3	3	3	4	3	4	4	4	3	4	3	4	3	4	3			3	3	3	3	3	3	3	2	3	3	3	4	3	4	3	3	3
1330	0	21	2.4	2	19	11	1	70	3	3	2	2	40000	1	3	3	3	4	3	4	3	4	5	4	4	3	4	2	3	3	4	3	3	3	2	2	2	2	3	2	2	2	4	3	4	3	4	4	4
1332	0	22	2.5	2	19	11	1	70	3	6	7	6	30000	0	4	4	4	3	3	3	3	3	3	4	4	3	4	3	4	3	4	2	3	2	3	2	3	3	3	2	3	3	3	3	3	3	4	3	3
1333	0	22	2.46	2	19	11	1	70	3	2	6	4	30000	0	3	3	2	4	4	4	4	4	3	3	5	5	4	2	4	2	3	2	2	3	3	3	2	2	3	2	2	3	3	3	3	3	3	4	4
0001	1	22	2.87	3	14	1	1	13	4	2	3	3	50000	1	4	2	3	3	2	4	3	4	4	4	2	2	4	3	3	3	3	3	3	2	3	3	2	1	4	2	2	4	4	3	2	3	2	4	3
0002	1	22	3.45	4	14	1	1	13	4	2	4	3	20000	1	5	4	4	4	4	4	4	4	5	4	5	5	4	5	5	5	5	5	4	4	3	4	4	4	4	1	4	4	5	5	4	3	3	5	4
0003	1	22	3.21	4	14	1	1	13	4	6	6	6	250000	1	4	3	3	4	3	4	3	3	4	3	5	4	4	4	4	3	4	3	3	4	3	4	4	4	4	2	4	3	4	4	4	4	4	4	4
0004	1	23	2.39	2	14	1	1	13	4	2	2	3	20000	1	3	3	4	4	4	3	4	4	4	3	4	4	3	2	3	4	2	2	3	2	2	3	2	3	3	2	3	3	4	4	3	4	4	4	3
0005	1	23	2.25	2	18	1	1	16	5	2	2	3	6000	1	4	3	3	3	3	3	3	3	3	3	3	3	3	3	3	3	3	2	3	2	3	3	3	2	3	2	3	3	4	4	3	3	3	3	3
0006	1	25	2.08	2	18	1	1	16	5	1	5	1	80000	1	4	3	4	4	3	3	4	3	3	4	4	4	4	3	3	3	3	3	2	2	2	3	2	3	2	2	3	3	4	3	4	4	4	4	4
0007	1	25	2.08	2	2	1	1	2	4	6	2	2	60000	1	3	4	3	3	4	3	3	4	4	3	3	4	3	3	4	3	4	4	3	4	3	3	3	4	4	2	3	3	3	2	3	4	3	4	4
0008	1	23	2.12	2	18	1	1	16	5	1	1	1	10000	1	3	2	2	3	3	2	2	3	4	3	3	4	3	1	4	2	4	1	3	3	3	3	3	2	3	2	4	4	3	3	3	2	2	3	3
0009	1	26	2.03	2	1	1	1	1	5	1	2	2	20000	1	5	4	4	4	4	4	4	4	5	5	5	5	5	5	5	4	5	2	4	4	3	4	4	4	4	1	4	4	5	4	5	5	5	5	5
0011	1	22	2.29	2	14	1	1	13	4	3	5	4	25000	1	4	4	4	4	4	4	4	4	5	4	4	4	4	4	4	4	3	2	3	3	3	3	2	2	3	2	3	3	4	4	3	3	3	4	4
0012	1	22	2.19	2	14	1	1	13	4	2	2	2		1	4	4	4	4	4	4	4	4	5	4	4	4	4	4	4	4	3	2	4	3	3	3	2	3	3	2	4	4	4	4	4	4	3	4	3
0013	1	22	2.46	2	14	1	1	13	4	6	6	6	80000	1	3	3	4	3	4	5	4	4	5	4	4	5	4	2	5	2	5	2	4	3	3	3	3	4	3	1	4	4	4	5	4	3	3	3	4
0014	1	22	2.9	3	14	1	1	13	4	2	4	5	200000	1	5	4	4	4	4	3	4	4	5	4	5	5	4	4	4	2	3	4	4	1	4	4	1	1	4	1	1	4	4	4	4	3	3	3	4
0015	1	22	2.43	2	10	1	1	9	4	2	2	2		1	5	4	4	4	4	4	4	4	4	4	4	4	4	3	5	5	5	3	3	4	4	2	3	4	3	2	4	4	4	4	3	4	3	3	4
0016	1	22	3.62	5	6	1	1	5	4	3	5	3	45000	1	5	3	4	4	3	3	4	4	4	4	4	4	4	3	4	2	4	2	3	3	3	3	3	3	4	2	3	3	4	4	4	4	4	4	3
0017	1	22	2.21	2	10	1	1	9	4	3	5	2	60000	1	4	3	3	3	4	4	5	4	5	5	3	4	2	5	5	5			4	4	3	3	4	4	3	1	4	4	3	3	4	3	5	5	4
0022	1	22	2.33	2	14	1	1	13	4	3	9	2		1	5	4	3	4	4	4	4	4	5	3	5	4	4	2	4	2	4	1	3	3	3	3	4	4	4	1	3	4	5	4	4	3	3	3	3
0023	1	22	2.21	2	14	1	1	13	4	2	2	2	20000	1	5	3	3	3	3	2	3	3	3	2	4	4	3	2	4	3	2	4	3	4	3	3	4	4	3	2	4	3	4	3	3	2	2	2	3
0029	1	22			14	1	1	13	4	4	5	9	30000	1	4	3	4	3	3	4	4	3	4	4	4	4	4	3	4	3	4	4	3	3	3	3	3	3	3	2	4	3	4	4	4	3	4	4	4
0030	1	22	2.47	2	14	1	1	13	4	3	6	7	35000	1	3	3	3	4	4	3	4	4	4	3	5	5	4	3	3	4	4	3	3	3	3	3	3	2	3	2	3	3	3	4	4	3	4	4	4
0033	1	22	3.23	4	4	1	1	4	4	2	6	6	50000	1	4	4	4	4	3	4	4	4	3	4	4	4	4	4	3	2	4	3	4	3	3	3	3	4	3	1	3	3	4	4	5	4	4	4	4
0034	1	22	2.46	2	3	1	1	3	4	2	2	2	12000	1	4	3	4	4	4	4	4	3	4	3	4	4	4	3	3	5	4	2	3	4	3	2	4	4	3	2	4	4	4	4	4	3	3	4	4
0035	1	22	3.26	4	8	1	1	7	4	2	2	2	10000	1	3	5	4	4	3	5	5	5	5	3	3	3	4	2	4	2	1	5	3	2	3	2	3	3	4	1	3	2	4	4	3	3	5	5	4
0036	1	22			4	1	1	4	4	1	4	4		1	4	4	4	5	4	4	4	4	4	4	4	4	4	4	4	4	4	3	3	3	3	3	3	4	3	2	3	3	4	5	4	4	5	5	5
0037	1	21	3.11	4	4	1	1	4	4	3	2	6	25000	1	5	3	4	4	3	3	3	3	4	4	4	4	4	4	3	4	4	4	2	2	3	2	2	2	2	2	3	3	3	3	4	5	5	5	5
0038	1	22	2.83	3	8	1	1	7	4	2	4	4		1	4	4	4	4	4	4	4	4	5	4	4	4	4	4	4	5	4	3	3	3	3	3	4	3	3	2	3	3	4	4	4	3	4	4	4
0039	1	22	2.57	3	4	1	1	4	4	2	4	4	30000	1	4	4	3	4	4	3	3	3	4	3	3	3	3	2	3	2	3	3	3	3	3	3	3	3	3	2	3	3	3	4	3	4	4	4	4
0040	1	22	2.28	2	19	1	1	17	4	2	4	2	6000	1	4	3	3	3	4	4	4	3	4	4	4	4	3	4	4	2	4	3	3	3	3	4	4	3	3	1	4	4	3	3	3	2	3	3	3
0041	1	22	2.71	3	14	1	1	13	4	7	5	3	30000	1	4	4	3	4	4	3	3	3	4	4	4	3	4	3	3	3	4	3	3		3	3	3		3	2	3	3	4	4	3	3	3	4	4
0045	1	22	2.41	2	19	1	1	17	4	3	6	5	15000	1	4	3	4	4	4	4	4	4	4	4	5	5	5	4	3	4	4	3	4	3	3	3	4	4	3	2	3	3	4	4	3	4	4	4	4
0046	1	22	3.32	4	6	1	1	5	4	3	6	6	80000	1	4		4	3	3	3	3	4	4	4	3	4	4	4	3	4	4	3	4	3	3	3	4	4	3	2	3	3	4	4	4	3	3	3	3
0051	1	22	2.26	2	19	1	1	17	4	2	4	4	18000	1	4	4	4	4	4	3	3	3	4	4	4	4	4	3	3	3	4	3	4	3	3	3	2	3	3	2	3	4	4	4	3	3	3	3	4
0052	1	22	2.63	3	19	1	1	17	4	1	6	4	45000	1	5	5	4	4	4	4	4	4	4	4	4	4	4	3	4	5	3	4	3	4	3	4	4	4	3	2	4	3	4	4	5	4	4	5	4
0053	1	21	2.3	2	19	1	1	17	4	2	2	2	10000	1	5	3	4	3	4	3	4	4	4	4	4	4	4	5	4	5	4	5	3	4	3	3	4	4	3	2	4	3	4	4	3	3	3	3	3
0054	1	22	2.73	3	20	1	1	18	4	2	2	2	25000	1	4	4	4	4	4	4	4	4	4	4	5	4	4	3	3	4	4	4	3	3	3	3	3	3	3	2	4	3	3.80963	4	4	4	4	5	4
0066	1	22	2.39	2	13	1	1	12	4	1	5	3	20000	1	3	3	3	2	3	2	4	3	4	3	4	5	4	3	2	4	5	1	4	2	3	3	3	2	3	1	3	4	4	3	3	2	3	3	4
0067	1	22	3.48	4	8	1	1	7	4	3	7	6	100000	1	4	4	5	4	4	4	4	3	4	4	4	4	4	4	4	4	3	4	4	4	3	3	4	4	3	1	4	4	4	4	4	3	4	4	4
0068	1	23	2.68	3	13	1	1	12	4	3	2	2	20000	1	4	4	5	4	4	3	3	3	4	4	4	4	4	3	3	3	3	3	4	2	3	3	4	4	3	2	4	4	5	5	4	4	4	4	4
0069	1	22			13	1	1	12	4	2	2		10000	1	4	4	3	4	4	4	4	4	4	4	4	4	4	2	4	2	4	2	3	2	3	3	2	2	3	2	2	3	4	4	4	4	3	3	4
0071	1	23	2.32	2	14	1	1	13	4	3	4	2	10000	1	4	3	4	4	4	4	4	4	4	4	4	4	4	4	4	4	4	3	4	3	3	3	3	4	3	2	4	3	4	4	4	3	4	4	4
0072	1	22	3.5	4	14	1	1	13	4	3	7	5	60000	1	4	4	4	4	4	4	4	4	4	4	4	4	4	3	4	3	4	3	3	3	3	3	3	3	3	2	3	3	4	4	4	4	4	4	4
0073	1	22	2.73	3	14	1	1	13	4	2	3			1	4	3	3	4	4	3	4	3	5	4	5	5	4	5	5	5	4	3	4	4	4	4	4	4	4	1	4	4	4	4	5	5	5	5	5
0074	1	23	2.07	2	13	1	1	12	5	2	2	2	10000	1	4	4	3	3	3	3	4	3	4	3	4	4	4	4	3	3	3	4	3	3	3	3	3	3	3	2	3	3	4	4	4	3	4	4	4
0076	1	23	2.2	2	1	1	1	1	4	3	6	6	90000	1	4	4	4	4	3	3	3	4	4	3	4	4	3	5	1	4	3	4	3	3	3	3	3	3	3	2	3	3	4	4	4	4	4	5	5
0077	1	24			1	1	1	1	4	2	2	2	50000	1	4	4	3	3	3	3	4	4	3	3	4	3	3	2	4	2	4	2	3	3	3	3	3	3	3	1	3	3	4	4	3	4	4	3	5
0078	1	23	2.44	2	14	1	1	13	4	6	4	4	60000	1	5	4	5	4	4	4	4	4	5	4	5	4		2	4	5	4	3	4	3	3	4	3	4	4	1	3	3	5	5	4	3	4	4	5
0079	1	22	3.13	4	14	1	1	13	4	2	2	5	25000	1	4	4	4	3	3	3	3	3	4	4	3	3	3	3	3	3	3	3	3	3	3	3	3	3	3	2	3	3	3	4	3	3	3	3	4
0080	1	22	3.36	4	14	1	1	13	4	6	3	3	100000	1	5	3	3	5	5	4	4	3	3	3	5	5	3	3	4	4	4	3	3	4	3	3	3	4	4	1	4	3	4	4	5	5	5	5	4
0081	1	25	2.66	3	10	1	1	9	6	2	2	2		1	5	4	5	4	4	4	4	4	5	4	3	3	4	2	3	3	3	3	3	3	3	3	3	3	3	2	4	3	3	4	3	3	3	4	4
0084	1	22	2.86	3	10	1	1	9	4	1	2	2	14000	1	5	4	4	4	5	5	4	4	5	4	5	5	4	4	3	5	4	3	4	3	3	4	1	2	4	2	3	3	5	4	4	4	4	4	4
0085	1	25	2.1	2	10	1	1	9	7	2	5	5		1	4	4	3	3	3	4	4	3	4	4	3	4	4	3	4	3	3	3	3	3	3	3	2	2	3	3	2	3	4	4	3	3	3	3	4
0086	1	24	2.17	2	18	1	1	16	4	6	6		70000	1	4	5	5	4	4	5	5	5	5	5	5	5	5	2	2	5	4	5	4	4	4	4	3	4	4	1	4	4	4	3	4	5	5	5	5
0087	1	22	2.16	2	18	1	1	16	4	3	2	2	7500	1	5	3	4	4	4	3	4	3	4	4	5	5	3	4	4	5	4	3	4	4	3	3	4	4	4	1	4	4	4	4	3	2	3	3	3
0088	1	23	2.66	3	18	1	1	16	4	3	5	4		1	5	5	5	5	5	5	5	5	5	5	5	5	5	5	1	5	5	5	4	4	4	4	4	4	4	1	4	4	5	5	5	5	5	5	5
0089	1	23	2.59	3	8	1	1	7	4	2	3	2	20000	1	4	3	3	3	3	3	3	3	4	3	4	3	3	3	3	4	4	3	3	3	3	3	3	3	3	2	3	3	3	3	3	3	3	3	3
0090	1	23	2.61	3	14	1	1	13	4	3	2	4	30000	1	4	3	4	4	4	4	4	4	5	3	5	4	3	4	3	4	5	1	3	3	2	3	3	3	3	2	3	3	4	4	3	2	3	5	4
0091	1	22	3.49	4	17	1	1	15	4	3	2	3	20000	1	4	3	3	4	3	3	3	3	4	3	3	3	3	5	4	3	4	4	3	4	3	3	4	4	3	2	4	3	4	3	4	3	3	3	3
0092	1	22			8	1	1	7	4	7	5	6	40000	1	4	5	5	5	5	4	4	4	5	5	4	5	4	2	3	3	2	3	4	3	4	4	4	4	4	2	4	4	5	5	4	4	4	4	4
0093	1	23	3.39	4	8	1	1	7	4	2	3	3	20000	1	4	5	4	4	4	4	4	4	4	4	4	5	4	3	4	2	3	3	3	3	3	3	3	3	3	2	3	3	5	4	4	4	5	4	4
0094	1	22	2.49	2	4	1	1	4	4	4	4	5	30000	1	5	4	4	4	4	4	4	4	5	4	4	4	4	5	4	5	4	4	4	2	3	4	3	3	3	2	3	4	5	4	4	4	5	5	4
0095	1	23	2.18	2	14	1	1	13	4	6	5	6	30000	1	4	3							5	4	5	4	4	3	4	3	3	3	4	3	3	3	3	3	3	2	3	3	3.80963	3.75019	3.65675	3	3	3	3
0096	1	23	2.11	2	11	1	1	10	5	3	6	6	80000	1	3	4	3	4	4	4	3	3	4	3	4	3	4	1	3	3	3	2	3	3	4	3	1	1	4	1	4	4	3	3	3	4	4	3	3
0097	1	22	2.55	3	15	1	1	14	4	1	4	2		1	4	5	4	4	4	4	4	4	4	4	4	4	4	4	4	5	5	3	4	2	4	4	1	3	3	2	4	4	4	4	4	4	4	3	4
0099	1	22	2.54	3	4	1	1	4	4	6	6	6	40000	1	5	3	3	3	3	3	3	3	4	4	4	4	4	5	4	5	4	2	4	4	3	4	4	4	4	1	4	4	4	4	4	4	5	5	4
0100	1	22	2.58	3	13	1	1	12	4	3	2	2	30000	1	4	4	3	4	4	3	4	3	4	4	4	4	3	3	3	3	3	3	3	3	3	3	3	3	3	2	3	3	4	4	3	3	3	4	4
0101	1	24	2.19	2	2	1	1	2	5	2	2	2	20000	1	4	4	4	4	5	4	5	5	3	3	3	3	3	3	4	3	3	2	2	3	3	3	1	2	3	1	1	4	3	3	5	3	3	3	3
0102	1	24	2.26	2	12	1	1	11	4	2	2	2		1	4	4	3	3	3	4	3	3	4	4	4	3	3	3	3	3	3	3	3	3	3	3	3	3	3	2	4	3	4	4	3	3	3	3	4
0103	1	24	2.01	2	2	1	1	2			4	4	30000	1	4	3	3	3	3	3	3	4	4	3	4	4	3	3	4	4	4	4	3	3	3	3	3	3	3	2	3	3	4	4	4	3	3	3	3
0104	1	22	2.1	2	1	1	1	1	4	2	6	6	8000	1	4	5	4	4	5	5	3	3	4	4	5	5	4	4	3	3	4	3	3	4	3	4	4	4	4	1	4	4	3	3	3	4	3	3	4
0110	1	23	3.06	4	9	1	1	8	4	2	4	3		1	4	4	2	4	3	3	3	3	4	3	3	4	3	3	4	3	3	3	3	2	3	3	2	2	3	2	2	3	4	4	3	3	3	3	3
0111	1	22	2.29	2	19	1	1	17	4	2	3	2	20000	1	4	4	3	3	4	3	4	4	4	3	4	4	3	3	3	3	4	3	3	2	3	3	3	3	4	1	3	3	4	4	4	3	3	3	3
0112	1	24	2.44	2	8	1	1	7	5		4	4	18000	1	4	4	4	5	3	4	5	4	5	4	4	5	4	3	3	3	4	3	3	4	3	4	3	3	4	2	4	4	4	5	4	5	5	5	4
0113	1	23	2.02	2	19	1	1	17	5	1	7	7	40000	1	5	4	4	4	4	3	4	4	4	4	5	4	5	5	4	5	4	3	4	3	4	4	3	3	3	2	3	4	5	5	5	3	4	4	4
0114	1	23	2.3	2	8	1	1	7	4	3	4	4	30000	1	4	3	3	3	3	3	4	3	3	4	3	4	3	3	4	2	3	2	3	2	2	3	3	3	3	2	3	3	4	3	4	3	3	4	3
0115	1	24	2.41	2	8	1	1	7	6	2	3	2	25000	1	4	4	4	4	4	4	4	4	4	5	5	4	4	1	5	1	4	2	3	3	3	3	3	3	3	2	3	4	4	5	5	4	4	4	5
0117	1	22	2.63	3	15	1	1	14	4	2	2	2	10000	1	3	4	3	4	4	4	4	3	5	4	4	4	3	3	4	3	5	5	3	2	3	3	3	2	4	1	4	3	4	4	3	3	3	4	4
0118	1	23			19	1	1	17	4	3	4	4	30000	1	5	4	4	4	5	3	3	3	4	3	4	4	4	1	3	2	4	3	4	4	3	4	4	3	4	1	3	4	3	4	4	3	4	3	4
0120	1	26			15	1	1	14	6	2	7	4	300000	1	4	4	4	4	4	4	3	3	4	4	4	4	4	3	3	2	4	2	3	4	3	3	4	4	3	1	4	3	4	4	4	3	3	4	4
0121	1	22	2.8	3	17	1	1	15	4	3	5	6		1	2	3	4	3	4	3	3	4	5	4	4	4	4	3	4	3	3	3	3	3	3	3	3	3	3	2	3	3	3	3	3	4	4	4	4
0124	1	22	2.38	2	4	1	1	4	4	3	3	2	150000	1	5	4	4	3	4	3	3	3	4	4	5	5	4	2	5	5	3	1	4	3	4	4	4	4	4	1	4	4	5	5	5	5	5	5	5
0125	1	22	2.98	3	4	1	1	4	4	6	6	4	60000	1	4	4	3	3	3	2	4	3	3	3	3	4	3	3	3	5	3		3	3	4	4	4	4	4	1	4	4	4	4	2	4	5	5	4
0126	1	23	2.44	2	11	1	1	10	4	3	3	4	30000	1	4	4	4	3	3	3	4	3	4	3	4	4	3	4	3	2	4	3	4	4	4	4	4	4	4	2	4	4	4	4	3	3	4	4	4
0127	1	23	2.56	3	11	1	1	10	5	3	4	4	100000	1	4	3	4	5	3	3	3	2	3	3	4	4	4	3	3	3	4	2	3	2	3	3	3	2	3	2	3	3	4	4	3	3	3	3	4
0128	1	21	2.54	3	19	1	1	17	4	3	6	6	100000	1	5	4	4	4	5	4	5	5	5	4	5	5	4	3	5	3	5	1	3	2	4	4	4	4	4	1	4	4	5	5	4	4	4	4	4
0129	1	22	2.61	3	19	1	1	17	4	2	2		100000	1	5	4	4	4	4	4	4	5	4	4	4	5	4	3	4	3	4	1	4	4	4	4	4	4	4	1	4	4	5	4	5	5	5	4	4
0131	1	25	2.07	2	14	1	1	13	4	2	3	4	40000	1	5	3	4	4	4	3	3	3	5	3	4	4	4	3	3	3	3	3	3	4	3	4	4	4	4	1	4	4	3	4	3	3	2	3	3
0132	1	22	2.36	2	14	1	1	13	4	3	9	4	12000	1	4	3	4	3	3	3	3	3	3	3	4	3	3	3	3	3	3	2	3	3	3	4	3	3	4	2	4	3	4	3	3	2	2	2	3
0133	1	23	2.3	2	14	1	1	13	4	1	2	2		1	4	3	5	4	4	4	4	4	5	4	4	4	4	2	4	2	5	1	4	2	2	3	3	4	4	1	4	4	5	5	4	4	4	4	4
0134	1	24	2.31	2	14	1	1	13	4	1	2	3	30000	1	3	4	3	3	3	4	3	4	5	4	4	3	4	2	3	3	4	3	3	3	3	3	3	3	3	2	3	3	3	4	4	3	3	3	3
0135	1	23	2.27	2	14	1	1	13	5	1	5	5		1	3	3	3	3	4	3	3	4	4	4	3	4	3	2	3	2	4	2	3	2	3	3	3	3	3	1	4	3	3	4	4	3	4	4	3
0136	1	24	2.13	2	14	1	1	13	5	3	7	6		1	5	3							4	3	4	3	3	2	3	3	3	2	3	3	3	3	3	3	3	2	3	3	3.80963	3.75019	3.65675	3	3	3	3
0138	1	22	3.22	4	14	1	1	13	4	2	2	2		1	4	4	4	4	4	4	4	3	4	4	4	4	4	4	3	4	3	3	3	3	3	3	2	4	3	2	4	3	4	4	3	3	3	4	4
0139	1	22	3.06	4	6	1	1	5	4	3	4	4		1	4	4	4	4	4	4	4	4	4	4	4	4	4	2	4	2	4	2	3	3	3	4	3	3	3	2	3	4	4	4	4	4	4	4	4
0140	1	22	2.45	2	14	1	1	13	4	2	2	3	70000	1	4	4	4	3	4	3	3	3	4	4	3	3	3	3	3	3	3	3	3	2	3	3	2	2	3	2	2	3	4	4	3	3	3	3	3
0141	1	22			14	1	1	13	4	2	4	4		1	4	4	4	5	4	4	4	4	5	4	4	5	4	3	3	4	5	4	4	4	3	4	4	3	4	1	4	4	5	4	4	4	4	4	4
0142	1	22	2.42	2	14	1	1	13	4	2	2	2	20000	1	4	3	4	3	3	3	3	3	4	3	4	4	4	3	4	5	4	4	3	2	3	3	3	2	3	2	3	3	4	3	4	4	4	4	4
0143	1	22	2.3	2	14	1	1	13	4	3	5	4	15000	1	4	3	3	3	3	3	3	3	4	3	4	3	3	3	4	4	4	3	3	3	2	3	3	3	3	2	3	3	3	3	3	3	3	3	3
0144	1	25	2.38	2	13	1	1	12	5	3	6	6	20000	1	3	3	3	4	4	4	4	4	4	3	3	4	4	3	2	3	1	3	3	2	3	3	2	3	4	2	4	3	3	3	5	5	5	5	4
0145	1	23	2.12	2	13	1	1	12	4	2	7	3		1	2	2	3	2	2	2	2	2	2	2	2	2	2	3	2	1	2	1	2	1	1	3	1	1	1	3	1	2	2	2	2	2	2	2	2
0148	1	22	2.19	2	14	1	1	13	4	2	3	4	15000	1	3	3	2	4	3	3	4	4	4	3	3	3		2	4	2	4	2	3	2	3	3	3	2	3	2	3	3	3	2	3	3	2	3	3
0149	1	23	2.81	3	14	1	1	13	4	3	6	6	15000	1	5	4	4	4	4	3	3	4	5	3	3	3	3	4	3	3	5	1	3	4	3	4	1	2	3	2	4	4	5	4	4	4	3	3	3
0150	1	26	2.15	2	14	1	1	13	4	2	2	2	18000	1	5	4	4	5	4	4	4	5	5	4	5	5	4	4	4	4	3	3	4	3	3	3	3	3	3	2	3	3	4	4	5	4	4	4	4
0151	1	23	2.02	2	17	1	1	15	5	2	1	6		1	4	3	4	4	4	4	3	4	5	4	4	4	4	1	4	3	4	3	3	3	3	4	1	4	3	1	4	4	4	4	4	4	4	4	4
0152	1	25	2.07	2	17	1	1	15	4	6	4	4	100000	1	3	3	3	4	3	3	3	3	4	3	3	3	3	3	4	3	3	3	3	3	3	3	4	4	3	1	4	4	3	3	3	3	3	3	4
0153	1	23	2.26	2	13	1	1	12	4	3	5	7	100000	1	5	4	3	3	4	4	4	5	5	4	5	5	4	3	4	5	3	4	4	3	3	4	4	4	3	1	3	4	4	5	4	3	4	4	4
0154	1	23	2.81	3	8	1	1	7	4	3	2	2	30000	1	4	4	3	4	4	4	4	4	4	4	4	4	4	4	4	3	4	4	3	3	3	3	3	3	3	2	3	3	3	3	3	3	4	4	4
0155	1	22	2.69	3	8	1	1	7	4	2	4	4		1	4	4	4	4	5	3	4	5	4	5	5	5	5	4	4	4	3	3	4	3	4	4	4	3	4	1	4	3	4	4	4	4	4	4	5
0158	1	22	3.37	4	8	1	1	7	4	3	6	6		1	5	4	5	5	5	5	5	5	5	5	4	5	5	2	4	5	4	2	4	3	3	4	4	4	4	1	3	4	4	4	4	5	5	5	5
0161	1	21	2.51	3	18	1	1	16	4	2	4	5	16500	1	3	3	3	3	3	3	3	3	3	3	4	3	4	5	3	2	3	3	3	3	3	2	3	2	3	3	4	3	3	4	5	4	4	4	4
0162	1	23	2.46	2	19	1	1	17	4	2	4	2	216000	1	4	3	3	3	3	3	4	4	4	4	4	4	4	2	4	2	4		3	3	3	3	2	2	3	2	4	3	3	4	3	3	3	3	3
0165	1	22	2.53	3	7	1	1	6	4	3	2	2	15000	1	4	4	4	4	4	4	4	4	4	4	4	4	4	4	5	5	5	4	4	3	3	3	4	4	4	2	4	4	4	4	3	3	3	3	3
0175	1	22	2.3	2	13	1	1	12	5	2	6	7	85000	1	4	4	4	4	5	4	5	4	4	4	4	5	4	1	5	1	5	1	4	3	4	1	4	1	4	4	1		5	5	5	3	3	4	4
0179	1	22	2.67	3	9	1	1	8	4	2	2	2	5000	1	4	4	4	3	3	3	3	3	4	3	4	4	4	4	4	4	4	2	3	3	3	3	3	3	3	2	3	3	4	4	3	3	3	3	3
0180	1	22	2.7	3	9	1	1	8	4	6	2	2	100000	1	5	4	3	4	3	3	3	4	4	4	3	4	4	2	4	3	3	3	4	3	3	3	3	3	3	2	4	4	4	3	4	4	5	4	4
0181	1	22	3.04	4	14	1	1	13	4	3	2	2	40000	1	3	5	4	4	4	4	4	4	5	3	4	4	4	4	4	2	4	2	3	4	3	3	4	4	4	2	4	4	4	4	5	4	5	5	5
0183	1	23	2.76	3	14	1	1	13	4	2	4	2	30000	1	4	4	4	4	3	4	4	3	4	4	4	4	4	4	3	4	2	3	3	2	2	3	2	3	3	2	3	3	4	4	4	3	3	3	3
0189	1	22	3.33	4	4	1	1	4	4	3	7	6	80000	1	4	4	4	4	3	3	4	4	3	3	4	5	4	2	4	2	3	3	3	2	3	4	4	4	4	4	4	4	4	4	4	3	3	4	4
0191	1	25	2.23	2	2	1	1	2	5	7	2	6	80000	1	4	3	4	3	3	4	4	4	4	3	3	4	4	2	4	2	4	1	3	4	3	1	4	4	4	2	3	3	3	3	3	3	4	4	4
0192	1	22	2.9	3	2	1	1	2	4	6	7	6	25000	1	4	4	3	4	4	4	3	4	4	3	4	4	4	4	4	4	3	4	3	3	3	3	3	3	3	2	3	3	4	4	4	3	3	3	3
0193	1	23	2.79	3	18	1	1	16	4	3	6	7	80000	1	5	5	5	5	5	5	5	5	5	5	5	5	5	5	5	5	5	4	4	4	4	4	4	4	4	2	4	3	5	5	5	5	5	5	5
0195	1	23	3.01	4	17	1	1	15	4	3	6	3	50000	1	5	4	4	5	5	4	4	4	4	4	4	4	4	5	4	5	1	2	4	4	4	4	4	4	4	1	4	4	5	5	4	3	3	3	4
0196	1	22	2.98	3	18	1	1	16	4	1	4	3		1	5	4	4	4	4	3	3	4	4	4	4	4	4	4	4	3	2	4	4	4	3	3	4	4	4	2	4	4	3	4	4	4	4	5	5
0200	1	23	2.81	3	18	1	1	16	4	2	3	2	18000	1	4	3	4	4	4	4	4	4	5	4	5	4	4	3	3	3	3	2	3	1	3	3	2	2	3	1	2	3	4	4	4	4	4	4	4
0201	1	23	2.46	2	13	1	1	12	4	3	6	6	65000	1	4	5	4	3	5	5	4	3	3	5	5	4	4	3	4	1	5	1	3	3	3	3	3	3	3	1	4	4	4	3	3	5	4	4	5
0202	1	22	2.73	3	13	1	1	12	4	3	2	2	50000	1	4	4	4	4	4	4	4	5	5	4	5	4	4	3	4	4	4	3	3	4	3	4	4	4	3	2	4	4	4	4	4	3	5	4	5
0203	1	22	2.56	3	13	1	1	12	4	2	3		12000	1	5	4	5	4	4	4	4	4	5	5	4	4	4	2	5	1	5	1	4	1	3	3	3	3	3	2	3	2	5	4	4	5	5	5	5
0204	1	22	2.06	2	13	1	1	12	4	3	6	6		1	3	3	4	3	3	3	3	4	4	4	3	3	3	2	4	1	3	3	4	1	4	4	1	1	4	1	1	4	4	4	5	5	5	5	5
0205	1	23	3.46	4	13	1	1	12	4	2	9	2	25000	1	4	4	4	4	4	3	5	4	5	4	4	4	4	3	4	4	4	3	4	3	3	3	4	4	3	2	4	4	4	4	4	4	4	4	4
0206	1	23	2.97	3	6	1	1	5	4	2	2	2	30000	1	4	3	3						4	4	4	4	3	2	5	2	5	1	3	2	3	3	2	2	4	2	2	4	3.80963	3.75019	3.65675	3	3	4	4
0207	1	22	2.45	2	4	1	1	4	4	1	9	9	9000	1	5	5	4	3	3	3	4	4	4	3	4	4	4	3	3	3	3	3	3	3	3	3	4	3	3	2	4	3	4	4	5	3	4	4	4
0208	1	25	2.07	2	8	1	1	7	5	2	3	2	8000	1	4	3	3	3	3	4	3	3	4	3	4	4	3	5	4	4	4	3	3	2	2	3	3	2	3	2	3	3	4	3	3	3	3	3	3
0211	1	22	2.29	2	13	1	1	12	4	1	3	4	20000	1	3	4	4	3	4	4	3	4	4	4	3	3	3	4	3	5	4	3	3	3	3	3	4	4	3	2	4	3	4	4	3	3	3	3	4
0213	1	22	3.32	4	4	1	1	4	4	3	8	7	40000	1	4	3	4	4	4	3	4	3	3	3	4	4	4	3	2	3	2	4	3	3	3	3	3	3	3	2	3	4	4	4	3	4	4	4	4
0214	1	22	3.02	4	4	1	1	4	4	3	6	3	40000	1	4	3	4	4	4	2	3	3	4	2	3	3	4	4	3	5	3	2	3	3	3	4	3	3	3	2	3	4	4	4	3	4	3	4	4
0216	1	22	2.36	2	13	1	1	12	4	1	3	2		1	4	4	3	3	3	3	3	3	4	4	4	4	4	2	4	2	4	2	3	3	3	3	3	3	3	2	3	3	4	4	3	4	3	3	3
0217	1	22	2.34	2	13	1	1	12	4	2	6	2	6000	1	4	4	3	3	3	4	4	3	4	3	4	4	3	5	5	5	5	4	3	3	4	4	3	3	3	2	3	4	4	4	3	3	4	3	3
0219	1	22	3.06	4	17	1	1	15	4	6	4	7	50000	1	4	4	4	4	4	4	4	4	4	4	4	4	4	4	4	5	4	3	4	4	3	3	4	4	3	1	4	4	4	4	4	3	4	4	4
0220	1	22	2.96	3	17	1	1	15	4	2	3	3	10000	1	4	4	4	4	4	4	4	4	5	4	5	4	4	3	4	3	4	2	3	3	3	3	3	3	3	2	3	4	4	4	4	4	4	4	4
0225	1	24	3.52	5	8	1	1	7	4	2	4	3	30000	1	4	4	3	3	3	3	3	4	5	3	4	4	3	3	3	5	3	3	2	3	2	3	2	3	3	2	2	3	3	3	3	3	3	3	3
0228	1	25	2.08	2	7	1	1	6	5	2	2	2	25000	1	4	5	5	4	4	4	4	4	4	4	4	4	4	2	5	1	4	2	4	4	3	3	3	4	4	1	3	3	5	5	5	3	3	4	3
0229	1	22	3.41	4	8	1	1	7	4	2	2	4	50000	1	4	3	4	4	4	3	3	4	5	4	5	4	3	4	4	4	4	3	3	3	3	3	1	3	3	2	3	4	5	4	4	3	3	4	3
0230	1		2.11	2	7	1	1	6		3	2	2	100000	1	4	3	3	5	4	4	3	3	5	4	4	4	4	2	2	3	4	4	3	2	2	3	3	3	3	2	2	4	3	4	4	3	3	4	4
0231	1	23	2.72	3	14	1	1	13	4	2	4	2	20000	1	4	3	3	4	4	3	3	3	4	3	4	5	3	3	4	3	4	2	4	2	4	4	3	3	3	1	3	4	4	4	4	3	3	3	3
0233	1	25	2.27	2	14	1	1	13	4	2	2	2	40000	1	5	4	3	4	4	4	4	4	4	4	3	4	4	3	3	3	3	3	3	3	3	3	3	3	3	3	3	4	4	4	3	3	3	3	3
0234	1	23	3.37	4	8	1	1	7	4	3	6	5	35000	1	4	4	3	4	4	4	3	4	4	4	4	5	4	2	4	3	4	2	2	2	3	3	2	4	4	2	4	3	4	4	4	3	2	3	3
0236	1	21	3.78	5	8	1	1	7	4	3	2	2	15000	1	5	3	4	4	4	3	4	3	4	4	4	4	3	4	4	3	2	4	3	2	2	2	2	4	3	2	2	3	4	4	3	3	3	2	3
0237	1	22	2.95	3	8	1	1	7	4	2	4	3	30000	1	4	4	4	4	4	3	4	4	5	4	4	4	4	2	4	2	4	4	3	3	2	3	3	3	3	2	2	3	4	4	3	4	3	3	4
0238	1	22	3.5	4	8	1	1	7	4	6	2	2	100000	1	5	4	4	4	4	4	4	4	4	4	4	4	4	5	5	4	4	2	4	4	4	4	3	3	3	2	4	4	5	4	3	3	4	4	4
0239	1	23	2.8	3	8	1	1	7	4	7	6	6	120000	1	4	4	4	4	4	4	4	4	4	4	4	4	4	5	4	5	4	5	4	4	3	4	4	4	4	1	4	4	4	4	4	4	4	4	4
0241	1	22	2.3	2	14	1	1	13	4	3	4	3	30000	1	4	4	4	3	4	3	3	3	5	4	4	4	4	4	4	5	2	2	3	4	3	3	3	4	4	1	4	4	4	4	4	3	4	4	4
0242	1	23	2.45	2	14	1	1	13	5	4	6	4	30000	1	4	4	3	4	4	4	5	4	4	4	3	4	3	2	4	2			4	1	4	3	1	1	3	2	1	4	4	4	4	4	4	5	3
0243	1	25	2.04	2	1	1	1	1	7	2	2	2	15000	1	4	4	3	4	4	4	4	4	5	4	4	4	4	2	4	2	4	3	3	3	3	3	3	3	3	2	3	3	3	4	4	3	2	4	4
0244	1	25			1	1	1	1	7	2	3	3		1	5	3	4	3	4	3	4	3	5	3	4	3	4	2	4	2	4	3	4	4	3	3	4	4	3	1	3	4	4	3	2	4	3	4	3
0245	1	22	2.75	3	6	1	1	5	4	3	7	7	120000	1	3	4	4	4	4	4	4	4	5	4	4	4	4	4	3	4	3	4	3	3	3	3	3	3	3	2	3	3	4	4	5	4	4	4	4
0247	1	22	3.19	4	14	1	1	13	4	3	3	2		1	5	3	4	4	4	3	4	4	5	4	4	4	4	4	4	4	3	3	3	3	3	4	4	4	3	2	4	4	4	4	4	3	5	5	4
0248	1	22	3.07	4	14	1	1	13	4	2	7	6	50000	1	4	4	4	4	4	4	4	4	4	4	4	4	4	4	4	4	4	2	4	3	3	3	3	3	3	2	3	3	4	4	4	3	4	4	4
0249	1	23	2.14	2	14	1	1	13	4	3	6	7	50000	1	4	4	3	5	5	4	5	4	4	5	4	4	4	3	5	1	4	3	3	1	4	4	1	1	3	2	2	3	4	4	4	4	4	4	4
0250	1	23	2.73	3	14	1	1	13	4	2	5	5	18000	1	3	5	4	4	4	4	4	4	4	4	4	5	4	2	3	2	3	4	3	4	3	4	4	4	3	1	4	3	5	5	4	3	3	3	3
0251	1	23	2.54	3	6	1	1	5	4	7	9	2	10000	1	5	4	4	4	4	4	4	3	5	4	5	5	3	5	4	5	4	3	4	4	3	4	4	4	3	1	4	4	5	5	4	3	4	4	4
0252	1	23	2.38	2	6	1	1	5	5	2	3	4	20000	1	5	4	5	5	5	5	5	5	5	5	5	5	5	2	5	5	3	4	4	4	4	4	1	4	4	2	4	4	5	5	5	4	5	5	5
0253	1	22	2.42	2	1	1	1	1	4	1	3		15000	1	4	4	3	3	3	3	3	3	4	4	4	4	4	2	4	2	3	3	3	2	3	3	3	3	3	2	3	3	4	4	3	4	4	4	4
0254	1	23	2.51	3	6	1	1	5	4	3	2	2		1	4	4	4	4	4	4	4	4	4	4	4	4	4	3	4	3	3	3	4	3	4	4	4	4	3	1	4	4	4	4	4	4	4	4	4
0259	1	22	3.17	4	14	1	1	13	4	3	7	6		1	4	4	3	4	4	4	4	4	4	4	4	5	4	3	4	5	4	2	3	3	3	3	3	3	3	2	3	3	5	4	4	3	3	4	4
0260	1	22	2.56	3	14	1	1	13	4	3	4	6	100000	1	3	5	4	4	3	3	3	4	4	4	4	5	4	3	4	2	3	4	3	4	3	4	4	4	3	1	4	3	5	5	4	3	3	3	3
0261	1	23	2.27	2	6	1	1	5	4	2	2	2	25000	1	5	4	4	4	4	4	4	4	5	4	5	5	4	4	4	5	4	2	4	4	3	4	4	1	4	4	1	4	4	4	4	3	4	4	4
0263	1	25	2.26	2	1	1	1	1	5	6	3	2	50000	1	5	3	4	3	3	3	4	4	4	4	4	4	4	4	4	4	3	4	4	3	4	3	3	3	3	2	3	4	4	3	3	4	3	4	4
0265	1	22	3.49	4	6	1	1	5	4	3	2	2	200000	1	5	5	4	4	4	4	4	4	4	4	5	5	5	5	4	4	4	4	4	4	4	4	4	4	2	1	4	4	5	5	4	5	4	5	5
0268	1	22	2.53	3	6	1	1	5	4	2	4	4	20000	1	5	4	4	5	5	5	4	4	4	5	4	5	4	4	4	4	4	4	4	4	4	4	4	4	4	2	4	4	5	5	5	5	5	5	5
0269	1	22	2.42	2	14	1	1	13	4	2	6	2		1	5	4	3	4	4	5	5	4	4	4	4	5	4	3	3	3	4	3	3	3	3	3	2	3	3	2	3	3	4	4	4	3	2	3	3
0270	1	22	2.88	3	14	1	1	13	4	3	6	6	20000	1	4	3	3	3	3	3	3	3	4	3	3	4	3	4	3	3	3	3	3	2	3	3	2	2	3	1	3	4	4	3	4	4	4	4	4
0271	1	23	2.3	2	18	1	1	16	4	1	3	3	8000	1	5	4	4	5	5	5	5	4	5	5	4	4	4	3	4	2	3	3	3	2	3	3	3	2	3	1	3	4	4	4	4	4	5	4	4
0272	1	24	2.18	2	18	1	1	16	5	3	6	6		1	3	3	2	3	4	4	4	3	3	4	3	4	3	2	4	2	4	2	2	2	2	3	2	2	3	2	1	2	4	4	3	3	3	4	4
0273	1	22	2.38	2	18	1	1	16	4	2	2	2	35000	1	4	3	4	5	5	5	5	3	5	4	5	5	4	4	4	4	5	4	4	3	4	4	4	4	4	2	3	4	4	4	5	5	4	4	5
0274	1	22	2.92	3	15	1	1	14	4	6	4	2	20000	1	4	3	4	4	4	4	3	4	4	3	4	4	4	2	4	2	4	3	4	4	3	3	4	4	3	2	4	4	4	4	4	3	4	4	4
0275	1	23	2.27	2	15	1	1	14	5	2	6	6		1	4	4	4	4	4	4	4	4	4	4	4	4	4	2	4	2	4	2	3	2	3	3	3	2	3	2	3	3	4	4	4	4	4	4	4
0278	1	23	2.56	3	7	1	1	6	4	3	2	2	10500	1	4	4	3	4	4	4	4	4	4	4	4	4	4	4	4	5	4	3	3	3	3	3	3	3	3	2	3	3	4	4	4	3	4	4	4
0280	1	22	2.37	2	14	1	1	13	4		3	3	15000	1	4	3	4	3	3	3	3	3	4	3	3	3	4	2	2	3	4	1	3	3	2	3	3	2	3	2	3	4	4	4	1	2	2	3	2
0285	1	22	2.53	3	19	1	1	17	4	3	3	3		1	4	5	4	4	4	4	4	4	5	4	5	4	5	3	4	3	3	3	4	3	3	2	3	2	3	2	3	4	4	5	4	3	4	3	4
0287	1	23	2.05	2	20	1	1	18	4	2	2	2		1	3	3	3	3	3	3	3	3	4	3	4	5	3	2	3	3	3	2	3	3	3	3	3	3	3	2	3	3	4	3	3	3	3	3	3
0288	1	22	3.25	4	8	1	1	7	4	3	7	7	100000	1	4	2	3	5	4	3	3	3	4	4	5	3	4	3	5	4	4	3	3	3	3	3	3	3	3	2	3	3	4	4	3	4	4	4	3
0290	1	24	2.24	2	18	1	1	16	4	2	4	4	40000	1	4	4	4	4	4	3	3	4	3	3	4	4	4	3	4	5	3	2	3	3	3	4	3	3	4	1	4	4	4	5	5	4	3	3	4
0291	1	23			19	1	1	17	4	1	2			1	4	3	4	4	4	4	4	4	5	4	5	5	5	2	4	4	5	1	3	2	3	3	3	3	3	1	3	4	5	4	4	4	3	4	4
0295	1	22	3.56	5	19	1	1	17	4	7	2	2	20000	1	4	4	5	3	3	3	4	3	4	4	4	3	3	4	3	3	4	3	3	4	3	3	4	4	3	3	3	4	5	4	5	2	2	1	3
0299	1	22	3.08	4	8	1	1	7	4	2	2	2	10000	1	4	4	3	3	4	3	2	2	5	3	5	3	3	3	3	3	5	4	3	2	3	4	1	2	4	2	1	3	3	4	4	2	3	2	3
0305	1	24	2.61	3	8	1	1	7	4	2	4	4	80000	1	4	4	4	4	4	4	4	4	4	4	4	4	4	2	4	2	3	1	3	3	3	3	2	3	3	2	3	3	4	4	4	4	4	4	4
0306	1	25			1	1	1	1	5	4	2	2	20000	1	4	3	3	4	4	4	3	3	5	5	4	5	4	4	4	4	4	3	4	3	3	3	2	3	3	2	2	3	4	4	4	4	4	4	4
0311	1	22	2.81	3	4	1	1	4	4	4	4	4	12000	1	4	4	4	4	3	4	4	4	5	5	4	5	5	4	5	4	3	2	4	4	3	3	4	4	4	1	4	4	4	4	3	5	5	5	5
0313	1	22	3.11	4	4	1	1	4	4	4	6	6	150000	1	5	4	4	5	5	5	5	5	5	5	4	4	4	5	1	5	2	4	4	4	4	4	1	4	4	1	4	4	5	5	3	3	3	3	3
0314	1	23	3.17	4	4	1	1	4	4	3	6	6	40000	1	3	3	3	3	3	3	3	3	4	3	4	4	4	4	4	5	3	3	3	3	2	3	4	3	3	2	3	3	4	3	4	5	3	4	5
0322	1	22	2.78	3	8	1	1	7	4	3	6	6	40000	1	4	3	4	4	4	3	4	4	4	3	4	4	4	3	4	3	4	3	3	3	4	4	4	4	4	2	4	4	3	4	4	3	3	3	3
0324	1	23	2.66	3	4	1	1	4	4	2	6	4	20000	1	5	4	4	3	4	4	4	4	4	4	5	4	3	4	5	5	4	2	4	4	3	4	4	4	4	1	4	4	4	4	4	3	4	5	4
0325	1	22	2.46	2	19	1	1	17	4	3	6	7	25000	1	4	4	4	4	4	4	4	4	4	4	4	4	4	3	2	3	2	2	3	4	3	3	4	4	4	2	4	3	3	4	4	4	3	3	4
0327	1	22	2.79	3	8	1	1	7	4	2	3	3		1	4	3	3	4	3	3	3	3	4	3	3	3	3	3	3	3	3	3	2	2	2	3	2	3	3	2	3	3	4	4	3	3	3	3	3
0328	1	22	3.43	4	8	1	1	7	4	3	2	4	120000	1	4	4	3	4	4	4	4	4	5	4	5	5	5	4	4	4	3	3	4	3	3	3	3	3	3	2	3	4	4	4	3	3	4	3	3
0329	1	22	3.34	4	4	1	1	4	4	2	5	5	50000	1	4	4	3	4	4	3	4	4	4	4	4	4	4	3	4	3	4	2	2	2	3	3	3	3	3	1	2	3	4	4	4	5	4	4	4
0340	1	22	3.71	5	4	1	1	4	4	3	4	4	30000	1	5	4	4	5	5	4	4	4	5	4	5	5	4	3	5	5	5	3	4	3	4	4	4	4	4	2	4	3	5	5	4	5	5	5	5
0345	1	22	3.5	4	4	1	1	4	4	6	4	5	40000	1	5	5	3	4	3	4	4	4	4	4	4	5	4	3	4	2	4	2	4	4	3	3	4	4	3	1	3	4	5	4	4	4	5	5	5
0346	1	23	2.08	2	13	1	1	12	4	3	5	6	60000	1	4	3	3	3	3	3	3	3	3	3	4	4	3	3	3	2	2	3	3	1	2	3	2	2	4	2	3	3	3	3	4	3	3	4	4
0350	1	22	2.17	2	6	1	1	5	4	2	6	6	50000	1	5	3	3	4	4	4	4	4	4	4	4	4	3	3	3	3	4	2	3	3	3	3	3	3	3	2	3	4	4	4	4	3	4	4	4
0351	1	22	2.8	3	14	1	1	13	4	2	2	2	15000	1	4	4	4	5	5	5	5	4	5	5	5	5	4	2	5	3	4	3	4	4	4	4	4	4	4	2	4	4	5	5	4	4	5	4	4
0352	1	22			6	1	1	5	4	2	2	2	7000	1	4	4	4	4	4	4	4	4	4	4	4	4	4	3	4	3	4	2	3	3	3	3	3	2	3	2	3	3	4	4	4	3	3	3	4
0353	1	22	3.51	5	19	1	1	17	4	4	7	6		1	4	4	3	4	4	4	4	4	4	4	4	4	4	2	4	2	4	4	3	4	3	4	4	4	3	2	4	3	4	4	3	4	4	4	4
0360	1	23	2.56	3	19	1	1	17	4	1	9	3	30000	1	4	3	4	3	3	3	3	3	4	4	4	4	4	4	3	4	4	4	4	3	3	3	4	4	4	1	4	4	3	3	4	4	4	4	4
0361	1	23	2.42	2	13	1	1	12	4	3	7	6	130000	1	4	4	4	4	4	4	4	4	4	4	4	4	4	2	4	2	4	3	3	4	3	3	2	4	3	2	4	3	4	4	4	4	4	4	4
0366	1	22	2.97	3	17	1	1	15	4	3	4	4	400000	1	5	3	4	4	4	4	4	3	4	4	4	5	3	3	3	3	4	3	3	3	3	3	3	3	4	1	4	4	4	4	4	4	4	4	4
0367	1	22	3.58	5	4	1	1	4	4	3	6	6	80000	1	5	4	4	3	4	1	3	3	4	3	4	5	4	3	4	3	2	4	4	4	3	3	4	4	4	1	4	4	5	4	5	4	4	5	4
0369	1	27	2.09	2	14	1	1	13	5	2	2		20000	1	5	4	3	3	3	4	4	4	5	4	4	4	4	3	4	3	3	2	3	2	4	4	3	3	3	1	3	3	4	4	4	4	4	4	4
0372	1	22	2.5	2	13	1	1	12	4	6	5	5	60000	1	4	4	5	3	3	3	3	3	4	4	4	4	4	3	2	4	2	4	3	4	3	3	4	4	3	3	4	4	4	4	3	4	4	4	4
0376	1	22	2.3	2	19	1	1	17	4	6	3	3	150000	1	4	3	4	4	4	3	3	3	4	4	4	4	3	2	4	3	3	2	3	2	3	4	3	2	3	2	3	3	5	5	4	4	4	3	4
0377	1	22	2.56	3	17	1	1	15	4	6	7	5	50000	1	4	3	3	4	3	3	3	3	4	3	5	4	3	3	4	3	4	3	3	3	3	3	3	3	3	2	3	3	4	3	3	3	4	3	3
0379	1	22	2.81	3	4	1	1	4	4	3	2	4	12000	1	4	5	3	4	4	4	4	4	4	4	5	5	5	3	3	2	3	4	3	3	4	4	3	4	3	2	4	4	4	5	5	5	5	5	5
0381	1	23	2.51	3	14	1	1	13	4	6	5	4	16000	1	3	4	4	5	4	5	4	5	4	4	4	4	4	2	4	3	3	2	3	4	3	4	4	4	4	1	4	4	4	4	4	3	3	3	4
0382	1	22	2.55	3	4	1	1	4	4	3	5	5	45000	1	4	3	4	4	4	3	4	3	5	4	5	4	4	3	4	2	3	3	3	3	3	3	4	4	4	2	4	4	3	4	4	5	5	5	4
0383	1	22	2.69	3	4	1	1	4	4	2	2	2	30000	1	4	3	4	3	4	3	4	4	4	4	5	4	4	2	4	3	3	2	3	3	2	3	3	3	3	2	4	4	4	4	3	4	4	5	4
0388	1	21	2.68	3	17	1	1	15	4	2	2	2	15000	1	5	3	4	4	3	3	3	4	5	4	5	5	4	1	5	2	5	1	3	2	3	4	2	2	4	2	4	4	4	4	4	4	4	4	4
0391	1	22	2.44	2	17	1	1	15	4	2	3	6	50000	1	4	4	3	4	3	3	3	3	4	3	5	4	4	3	4	2	4	3	3	3	3	3	2	3	3	2	3	3	4	4	3	4	4	4	3
0392	1	23	2.69	3	17	1	1	15	4	1	2	4	30000	1	5	3	3	4	4	3	3	4	4	4	5	4	4	4	4	5	4	3	3	4	3	3	3	4	3	2	4	3	5	4	3	3	3	4	4
0393	1	22	2.97	3	17	1	1	15	4	3	4	6	60000	1	5	3	3	4	4	4	4	4	3	4	4	4	4	3	4	3	3	4	4	4	3	4	4	4	4	2	4	4	4	3	4	4	5	5	4
0394	1	22	2.81	3	17	1	1	15	4	3	6	6	80000	1	5	3	4	3	4	4	4	4	5	3	5	5	3	5	3	5	4	3	3	3	3	4	3	4	3	4	2		5	4	5	4	5	3	4
0395	1	22	3.03	4	17	1	1	15	4	3	7	7		1	4	4	5	4	4	4	4	4	4	4	4	4	4	3	4	4	4	3	3	4	3	3	4	4	3	2	4	3	4	5	4	4	4	4	4
0396	1	22	2.75	3	18	1	1	16	4	2	4	2	28000	1	4	4	5	3	3	3	4	4	5	4	4	4	4	4	3	5	4	3	3	3	3	3	3	3	3	2	3	3	4	4	4	4	4	4	5
0397	1	23	2.41	2	15	1	1	14	5	1	3	3	18000	1	4	4	3	3	3	3	3	3	4	3	3	3	3	3	2	4	4	3	3	4	4	4	4	4	4	1	4	4	4	4	3	3	3	3	3
0398	1	22	3.17	4	8	1	1	7	4	3	4	4	70000	1	4	3	4	4	4	3	4	4	4	4	4	4	4	4	3	4	4	3	3	3	3	3	3	3	3	2	3	3	5	4	4	3	4	4	4
0399	1	22	3	3	8	1	1	7	4	3	5	6	70000	1	4	3	3	4	4	3	3	3	4	3	4	3	4	3	3	4	4	3	3	3	3	3	3	3	3	2	3	3	4	3	4	3	4	4	3
0400	1	23	2.24	2	15	1	1	14	5	1	2	2		1	4	4	4	4	4	4	4	3	4	4	5	4	4	4	3	4	4	4	3	3	3	3	3	3	3	2	3	3	4	3	4	3	4	3	4
0401	1	22	2.49	2	19	1	1	17	4	2	5	6		1	4	4	4	3	4	4	3	4	3	3	4	4	3	3	2	3	3	2	3	3	3	3	3	3	2	2	2	4	3	4	3	3	2	3	3
0403	1	22	2.66	3	15	1	1	14	4	4	3	3	9000	1	4	4	4	4	4	4	4	4	5	3	4	4	4	4	3	5	4	4	4	4	4	4	4	4	4	1	4	4	4	4	3	3	4	3	3
0405	1	23	3.3	4	8	1	1	7	4	2	4	4	35000	1	4	4	3	3	3	3	3	3	4	3	3	3	3	5	4	4	4	5	3	3	3	3	3	3	3	2	3	3	3	4	3	3	4	4	4
0406	1	22	2.62	3	18	1	1	16	4	3	6	6	100000	1	5	4	4	4	4	4	4	4	5	4	5	4	4	5	4	4	5	3	4	4	3	4	3	4	3	3	3	4	4	4	4	3	4	4	4
0407	1	23	2.61	3	9	1	1	8	4	3	6	4	35000	1	4	4	4	4	4	3	3	4	4	3	4	4	4	3	3	3	3	3	3	3	3	3	3	3	3	2	3	3	4	4	4	3	3	3	4
0411	1	22	3.06	4	13	1	1	12	4	3	5	4	30000	1	5	5	5	5	5	5	5	5	5	5	5	5	5	3	4	2	3	2	4	4	4	4	4	2	4	1	4	3	5	5	5	5	5	5	5
0412	1	23	2.32	2	13	1	1	12	4	6	7	6	90000	1	5	5	3	4	5	4	4	4	5	4	5	5	5	2	4	2	4	2	4	1	3	3	2	1	3	2	2	3	4	5	4	5	5	4	4
0413	1	22	3.09	4	6	1	1	5	4	2	4	6	20000	1	3	3	3	3	3	3	3	3	3	3	3	3	3	3	3	3	3	3	2	2	2	3	3	2	3	2	2	2	3	3	3	3	3	3	3
0414	1	22	3.55	5	6	1	1	5	4	2	5	2	180000	1	4	4	4	4	4	4	4	4	4	4	5	4	3	4	4	4	4	3	3	3	3	3	3	3	2	2	3	3	4	4	4	3	3	4	3
0415	1	23	3.11	4	10	1	1	9	5	3	6	6	45000	1	5	4	3	4	4	4	3	3	4	3	4	4	3	3	4	2	4	3	3	2	3	3	2	2	3	2	3	3	5	4	4	3	3	4	3
0416	1	22	3.54	5	8	1	1	7	4	3	6	4	20000	1	4	4	3	4	4	4	4	4	4	4	4	4	4	2	4	4	4	3	3	3	3	3	3	3	3	2	3	3	3	3	4	4	4	4	4
0417	1	23	3.12	4	8	1	1	7	4	2	4	4		1	5	4	4	5	5	4	5	4	5	4	5	5	3	5	3	5	3	4	4	1	4	4	1	2	4	1	2	3	4	4	3	4	3	4	4
0418	1	23	2.44	2	17	1	1	15	4	3	2	2	20000	1	5	4	4	4	4	4	4	4	4	4	4	4	4	5	4	5	3	5	4	4	4	4	4	4	3	1	4	4	4	4	5	4	4	4	4
0419	1	23	2.3	2	8	1	1	7	4	2	4	2	30000	1	4	4	4	4	4	3	4	4	4	4	4	4	4	3	3	3	3	2	3	2	3	4	3	2	3	2	4	3	4	4	4	4	4	4	4
0421	1	22	2.81	3	6	1	1	5	4	6	5	5	30000	1	5	3	3	3	3	3	4	3	4	4	4	3	3	2	4	4	4	2	3	4	3	3	1	2	3	2	2	3	4	4	3	4	3	4	3
0422	1	22	3.33	4	8	1	1	7	4	3	6	6	30000	1	5	4	3	4	3	3	3	4	4	4	4	4	3	5	5	5	5	5	3	4	3	3	4	4	4	1	4	3	4	4	4	3	3	3	3
0427	1	22	3.68	5	4	1	1	4	4	6	4	4		1	3	3	3	3	4	3	3	3	4	3	4	4	3	3	3	4	3	3	3	3	3	3	3	3	3	2	3	3	4	4	3	3	3	3	3
0428	1	22	2.4	2	14	1	1	13	4	1	2	2	15000	1	4	3	2	3	3	3	3	3	3	2	3	3	3	4	3	3	2	3	3	3	3	3	3	3	3	2	3	4	3	3	3	3	3	3	3
0429	1	22	2.53	3	19	1	1	17	4	6	6	5		1	4	5	5	4	4	3	4	4	5	4	3	4	4	3	4	3	3	3	3	3	3	3	3	4	3	2	4	4	4	3	4	3	4	3	4
0430	1	22	2.45	2	4	1	1	4	4	7	9	2	15000	1	4	3	4	4	4	3	3	4	4	3	5	5	3	3	4	3	4	3	4	3	3	3	3	3	3	1	3	4	4	4	3	5	5	5	4
0431	1	22	2.87	3	4	1	1	4	4	6	7	7		1	5	3	4	4	3	3	3	3	4	4	3	4	3	3	3	2	4	2	3	2	3	3	2	3	3	2	2	3	4	3	3	4	4	4	3
0432	1	23	3.32	4	3	1	1	3	4	3	2	2	8000	1	5	3	3	4	4	2	4	4	5	4	4	5	4	2	3	4	3	3	3	2	3	3	2	3	3	2	3	3	4	5	5	5	5	4	5
0433	1	22	2.94	3	4	1	1	4	4	3	2	6	30000	1	4	3	3	3	3	2	3	2	4	3	4	3	3	3	3	4	3	4	3	2	3	3	3	3	3	1	2	3	3	3	4	4	4	4	4
0436	1	22	3.63	5	8	1	1	7	4	3	5	6	30000	1	4	5	3	4	4	4	5	5	5	5	4	4	4	1	4	1	4	2	3	1	4	3	2	2	4	1	1	4	4	4	5	4	5	5	4
0437	1	22	2.9	3	8	1	1	7	4	2	4	2	20000	1	3	4	4	3	4	3	3	3	3	4	3	4	4	2	3	4	3	2	2	2	2	3	3	3	2	2	2	3	4	4	3	4	4	4	4
0438	1	21	2.63	3	8	1	1	7	4	3	3	3	30000	1	5	4	3	3	3	3	3	3	4	3	4	4	2	4	4	4	3	2	3	3	3	3	3	4	3	2	4	4	4	4	4	3	3	3	3
0439	1	22	2.42	2	8	1	1	7	4	3	5	5	85000	1	4	3	4	4	4	4	4	4	5	4	4	4	4	3	3	4	3	1	4	3	4	4	3	3	3	2	3	4	3	4	4	4	5	5	4
0441	1	22	2.2	2	8	1	1	7	4	6	7	6	70000	1	4	3	4	5	4	4	4	3	4	3	4	4	3	5	4	4	3	4	3	4	4	4	3	4	3	2	4	3	3	3	4	3	3	3	4
0443	1	22			8	1	1	7	4	6	6	6		1	4	3	4	4	4	4	4	3	4	4	5	5	4	5	4	4	4	3	4	4	4	4	4	4	4	1	4	3	4	4	3	4	4	3	5
0444	1	22	2.52	3	8	1	1	7	4	3	6	6	28000	1	5	4	3	4	4	3	4	4	5	4	5	5	5	3	4	2	5	3	1	4	4	3	3	2	4	4	4	4	4	4	4	3	4	5	5
0445	1	22	2.54	3	8	1	1	7	4	1	4	6	20000	1	5	5	4	4	4	4	4	4	5	4	5	4	5	3	4	2	4	1	4	1	4	4	1	1	3	1	1	4	4	5	4	5	5	5	5
0446	1	22	2.73	3	6	1	1	5	4	3	4	4	100000	1	4	3	3	3	4	3	4	3	4	4	3	4	3	4	3	3	5	1	4	4	3	4	4	4	4	1	4	4	4	4	3	3	3	4	3
0447	1	22	3	3	6	1	1	5	4	4	4	2	30000	1	4	3	3	4	3	2	4	3	4	3	3	4	2	3	3	3	3	1	3	2	4	4	3	3	3	3	2	2	4	4	4	2	2	4	3
0448	1	22	2.35	2	6	1	1	5	4	3	6	6	90000	1	4	3	3	3	3	4	3	4	5	4	5	5	4	2	4	2	3	3	2	2	3	3	3	4	3	2	3	3	4	5	4	3	4	4	3
0453	1	24	2.26	2	15	1	1	14	6	2	6	5	35000	1	5	3	4	4	4	4	3	4	4	4	5	5	5	3	4	5	3	3	4	4	3	1	4	4	3	4	4	4	5	4	4	3	3	3	4
0454	1	24	2.3	2	15	1	1	14	6	3	7	6		1	4	4	4	4	4	5	4	4	5	5	5	5	5	2	5	5	3	3	4	4	4	4	1	4	4	1	4	4	5	5	4	5	5	5	5
0457	1	23	2.88	3	4	1	1	4	4	1	2	2	9000	1	4	4	4	4	4	4	4	4	4	4	4	4	4	3	4	4	4	4	4	3	3	3	1	4	3	2	4	4	4	4	4	5	5	5	5
0458	1	23	3.71	5	18	1	1	16	4	1	3	2	7000	1	4	3	3	5	4	4	4	4	4	5	5	5	5	4	5	4	4	1	4	3	3	3	4	4	4	1	4	4	4	4	3	4	5	5	5
0459	1	22	3.64	5	4	1	1	4	4	2	4	5	18000	1	3	3	3	4	4	3	4	4	4	3	4	4	3	3	1	5	4	3	3	2	3	3	3	2	3	2	2	3	3	3	3	4	4	4	4
0460	1	23	3.43	4	8	1	1	7	4	3	3	6	20000	1	4	4	4	4	3	3	4	5	5	4	5	4		4	4	4	4	3	3	3	4	4	4	4	3	1	4	4	3	4	4	3	4	5	5
0461	1	23	2.07	2	4	1	1	4	4	4	4	4	140000	1	4	3	3	2	3	2	3	3	3	3	4	3	3	2	3	3	3	3	3	3	3	3	3	2	3	2	3	3	3	3	3	3	3	4	4
0462	1	22	3.35	4	4	1	1	4	4	6	7	6	100000	1	4	3	4	4	4	3	3	3	4	3	4	4	4	3	3	3	3	3	3	3	3	3	3	3	3	2	3	3	4	4	4	3	5	4	5
0463	1	22	3.24	4	6	1	1	5	4	2	6	5		1	4	4	5	5	5	3	5	4	5	5	5	5	5	5	2	2	2	4	3	3	3	3	3	3	3	2	4	4	5	4	5	4	5	5	5
0464	1	22	2.43	2	13	1	1	12	4	2	2	2	10000	1	4	4	3	3	3	4	4	4	4	3	3	4	4	3	4	5	4	4	3	4	3	3	3	4	3	2	4	4	4	4	3	4	4	4	5
0467	1	23	2.22	2	17	1	1	15	4	2	2	2		1	5	4	4	4	3	3	3	3	4	3	4	4	4	4	4	4	4	3	4	3	3	4	3	3	4	1	4	4	4	4	3	3	3	3	3
0468	1	24	2.56	3	17	1	1	15	4	3	6	3		1	4	2	3	4	4	3	3	3	4	3	4	3	3	3	3	4	4	3	3	3	2	3	3	3	3	2	4	4	3	3	3	2	1	3	3
0469	1	22	2.45	2	17	1	1	15	4	6	7	7	40000	1	4	3	3	3	3	3	3	3	3	3	4	3	3	4	4	5	4	3	3	3	3	3	3	2	3	2	3	4	3	3	3	4	3	3	3
0470	1	24	2.17	2	14	1	1	13	4	3	7	4	40000	1	4	4	4	3	3	4	4	4	5	4	4	4	4	4	4	4	4	3	4	3	3	3	3	3	3	2	4	4	5	4	4	4	4	4	4
0471	1	24	2.06	2	14	1	1	13	4	2	6	6	100000	1	4	5	4	3	3	4	4	4	5	4	4	4	4	4	4	4	4	4	4	3	3	3	3	3	3	2	4	4	5	4	4	4	4	4	4
0472	1	23	2.36	2	17	1	1	15	5	2	2	2		1	4	3	4	4	3	3	3	3	4	3	4	4	3	5	3	5	3	4	4	4	3	3	4	4	4	2	4	4	4	4	4	3	4	4	3
0473	1	23	2.17	2	14	1	1	13	4	3	4	2	40000	1	4	4	3	4	4	4	3	4	4	3	5	4	4	4	3	3	2	3	3	1	4	3	3	2	3	1	3	4	4	4	4	4	3	3	3
0474	1	22	2.46	2	15	1	1	14	4	2	2	2	30000	1	5	3	4	4	3	4	4	4	5	4	3	4	3	3	3	3	4	1	3	3	3	3	3	4	4	1	4	4	3	3	4	3	3	3	4
0478	1	23	3.29	4	10	1	1	9	4	6	4	4		1	4	3	3	4	3	4	3	3	4	4	4	4	4	5	4	5	4	3	3	3	3	3	4	3	3	2	4	3	4	4	4	4	3	3	4
0479	1	23	2.69	3	10	1	1	9	4	2	6	6	50000	1	4	3	3	3	3	4	3	4	4	3	4	4	4	3	4	5	4	2	4	3	3	3	3	3	3	2	4	4	3	3	3	3	4	3	4
0483	1	22	2.99	3	8	1	1	7	4	7	7	2	35000	1	4	4	3	4	3	3	4	4	4	4	4	4	4	4	4	4	4	3	4	4	3	3	4	4	3	2	4	3	4	3	4	3	3	4	3
0484	1	23	3.83	5	8	1	1	7	4	2	2	2	20000	1	4	4	4	4	4	3	4	4	5	5	5	5	4	5	5	5	5	3	3	4	3	4	4	4	3	2	4	3	5	4	3	4	4	3	3
0491	1	23	2.31	2	15	1	1	14	5	2	5	2		1	4	3	4	4	4	4	3	4	5	3	4	5	4	2	5	4	5	3	3	2	2	3	3	2	4	1	3	3	5	4	4	2	3	3	4
0492	1	24	3.02	4	15	1	1	14	5	2	2	3		1	4	3	4	3	3	4	4	2	4	3	4	4	3	4	2	3	3	3	3	3	2	2	3	3	3	2	3	3	4	4	4	3	3	3	3
0493	1	22	2.32	2	13	1	1	12	4	3	6	6	30000	1	4	4	3	3	3	3	4	4	4	4	4	4	4	3	3	3	3	3	4	4	3	3	4	4	2	2	4	3	3	4	3	4	4	4	4
0495	1	21	2.46	2	15	1	1	14	4	2	3	2	150000	1	4	4	4	4	4	5	3	3	4	4	5	4	4	4	3	4	3	3	3	3	3	3	2	3	3	2	4	4	4	4	4	3	4	4	4
0496	1	21	2.81	3	19	1	1	17	4	3	4	4	20000	1	5	4	4	4	4	5	4	4	4	5	5	4	5	3	4	3	4	1	3	1	3	3	1	1	4	1	2	4	4	5	5	4	5	4	4
0498	1	24	2.1	2	2	1	1	2	5	2	6	2		1	4	3	3	4	4	4	5	4	4	4	4	4	3	4	4	2	3	3	3	2	3	3	2	2	3	2	2	3	4	4	3	5	5	5	5
0502	1	22	3.31	4	3	1	1	3	3	6	4	6		0	4	3	3	4	4	3	3	3	4	3	5	4	3	3	4	3	4	3	3	3	3	3	3	3	3	2	3	3	4	4	3	3	4	3	3
0507	1	21	2.65	3	3	1	1	3	3	6	6	3	30000	0	5	3	3	3	4	4	4	4	4	3	5	4	4	4	4	3	3	3	3	3	4	4	2	3	3	1	3	3	3	4	4	2	4	4	4
0508	1	22	3.7	5	3	1	1	3	3	3	6	6		0	5	3	4	5	4	3	5	4	4	4	5	5	4	3	4	4	4	3	4	3	3	4	4	4	4	1	4	4	4	3	2	2	3	3	3
0519	1	21	3.13	4	3	1	1	3	3	3	6	7	100000	0	5	3	5	4	4	3	4	4	5	4	5	5	5	3	5	2	4	2	4	4	3	4	3	4	4	2	4	3	5	4	4	4	5	4	4
0520	1	22	2.73	3	3	1	1	3	3	1	2	3	15000	0	4	3	3	3	4	3	3	3	4	4	5	4	4	3	3	3	4	2	3	3	3	3	2	2	3	2	2	3	3	3	3	4	4	4	4
0522	1	22	2.49	2	3	1	1	3	3	2	2	2	15000	0	4	4	3	4	3	3	3	4	4	3	4	4	4	3	4	3	3	3	3	3	3	3	3	4	3	2	4	3	3	3	3	3	4	4	4
0526	1	21	3.67	5	3	1	1	3	3	3	6	6	70000	0	4	4	4	5	4	3	4	4	4	4	4	3	3	3	4	4	3	2	3	4	4	4	4	4	4	1	4	4	3	4	4	4	4	4	4
0527	1	21	2.21	2	3	1	1	3	3	7	4	7	60000	0	4	3	3	3	3	2	3	3	3	2	4	5	5	1	5	5	4	1	3	3	4	4	1	3	1	2	2	2	2	3	5	4	5	5	5
0530	1	21	3.09	4	3	1	1	3	3	3	6	6	54000	0	4	3	3	4	4	3	3	4	4	4	3	4	3	3	5	4	4	1	3	4	4	4	2	1	4	1	4	3	3	3	3	3	4	4	4
0532	1	22	2.94	3	3	1	1	3	3	2	2	2	16000	0	5	3	3	3	3	2	4	4	4	3	5	5	4	5	4	3	4	3	4	3	2	3	3	3	3	1	4	4	3	4	3	2	4	4	4
0538	1	21	3.04	4	3	1	1	3	3	2	4	5	80000	0	4	3	3	4	4	3	3	3	4	3	4	4	3	3	3	4	3	3	3	2	3	2	2	2	3	2	3	3	3	3	3	3	4	4	4
0539	1	21	2.81	3	3	1	1	3	3	1	4	4	30000	0	3	3	3	3	3	3	3	3	2	2	3	3	2	2	4	1	4	3	3	3	2	3	3	3	3	2	2	3	2	3	3	2	3	3	3
0541	1	21	2.7	3	3	1	1	3	3	3	3	3	25000	0	4	3	4	3	3	3	3	3	4	3	4	4	4	4	4	4	3	4	3	3	2	3	3	3	3	2	4	4	4	3	3	3	3	3	3
0551	1	21	2.43	2	3	1	1	3	3	6	4	6	19000	0	4	3	3	3	3	4	3	4	3	4	4	4	5	2	2	3	4	3	3	3	3	3	2	4	3	2	4	3	3	3	4	3	3	4	3
0555	1	21	2.31	2	3	1	1	3	3	2	2	4	18000	0	4	4	3	3	3	3	3	3	4	3	4	4	4	4	4	5	4	3	4	2	2	3	3	3	3	2	3	3	4	4	3	3	3	3	3
0558	1	21	2.92	3	3	1	1	3	3	2	5	4	40000	0	4	3	4	3	3	3	3	3	4	3	4	3	3	5	4	5	4	4	4	4	3	3	4	4	3	2	4	3	3	4	4	3	3	3	3
0562	1	22	2.45	2	3	1	1	3	3	2	6	6	80000	0	5	3	3	3	3	3	3	3	4	3	4	4	4	4	4	4	4	4	3	4	3	3	4	4	3	2	4	3	4	4	4	3	3	3	3
0563	1	21	2.93	3	3	1	1	3	3	3	6	3	8000	0	4	3	3	3	3	3	3	4	4	3	4	4	4	2	3	4	3	3	3	3	3	3	2	3	3	2	3	3	3	3	4	2	4	4	4
0567	1	26	1.96	1	3	1	1	3	6	2	2	2	30000	0	4	4	3	4	3	4	3	4	4	3	5	4	4	3	3	4	3	4	4	2	3	4	3	3	3	1	4	4	4	4	5	3	4	3	4
0568	1	21	2.76	3	3	1	1	3	3	1	2	4	30000	0	4	3	5	3	3	3	4	4	4	4	4	4	4	3	3	4	3	3	3	2	1	3	1	1	3	1	1	3	3	5	3	3	3	3	3
0572	1	22	2.6	3	3	1	1	3	3	3	6	6		0	5	4	4	4	4	3	4	4	4	4	4	4	4	4	4	3	3	3	4	3	3	3	4	4	4	2	4	4	4	4	3	3	3	3	4
0573	1	22	3.3	4	3	1	1	3	3	2	2	2	40000	0	5	4	4	4	4	4	4	4	5	4	4	5	3	3	4	1	4	3	3	3	3	3	2	3	3	2	4	4	3	4	4	4	5	5	5
0574	1	21	2.26	2	3	1	1	3	3	2	6	4	20000	0	3	3	4	4	4	3	3	4	4	3	4	4	3	2	4	4	5	2	3	3	4	4	3	2	4	1	4	4	3	3	3	3	5	3	4
0575	1	21	2.82	3	3	1	1	3	3	2	4			0	4	4	4	5	4	4	4	3	3	4	4	5	3	2	4	4	4	1	3	3	3	3	4	4	3	2	4	3	4	4	3	4	4	3	3
0576	1	20	2.21	2	3	1	1	3	3	3	6	4		0	4	4	3	3	3	4	4	4	3	2	4	3	3	3	3	3	4	3	3	3	3	3	3	4	3	2	3	4	3	2	4	2	2	3	3
0577	1	21	2.43	2	3	1	1	3	3	3	6	6	30000	0	4	3	3	3	3	3	3	4	3	3	4	4	3	3	3	3	3	2	3	3	3	4	4	4	3	2	4	3	4	3	3	3	3	3	3
0578	1	22	2.35	2	3	1	1	3	3	2	2	5	15000	0	4	4	4	4	3	3	4	4	4	4	4	5	4	4	4	5	5	3	3	3	3	3	3	3	3	1	3	3	5	4	3	3	3	4	4
0579	1	21	2.67	3	3	1	1	3	3	3	6	6	20000	0	4	3	4	4	3	4	3	4	4	3	4	3	4	3	3	5	3	5	4	2	3	3	4	4	4	1	4	4	4	4	3	3	4	3	3
0584	1	21	3.01	4	3	1	1	3	3	2	4	3	20000	0	3	3	4	4	4	5	4	4	3	3	4	4	4	4	4	4	2	1	4	2	3	4	3	3	4	3	4	4	3	4	2	2	3	4	4
0588	1	21	3.51	5	3	1	1	3	3	2	2	2	16000	0	5	4	4	3	3	2	2	4	4	3	4	5	3	2	2	3	5	2	4	4	4	4	4	4	4	1	4	4	2	4	3	3	4	5	4
0590	1	22	3.24	4	3	1	1	3	3	7	5	6	37000	0	3	3	3	3	3	4	3	3	3	3	2	2	3	5	1	1	5	1	1	1	1	2	1	1	1	4	1	4	1	2	2	2	3	3	3
0596	1	21	3.71	5	3	1	1	3	3	2	4	2	30000	0	4	3	4	4	4	3	4	4	4	3	4	4	4	2	4	3	4	3	3	4	3	3	3	4	3	3	3	3	4	4	3	2	3	2	2
0599	1	22	2.17	2	14	3	0	28	3	2	2	2	50000	0	5	3	4	4	3	3	3	3	4	3	3	3	3	3	4	3	5	2	4	3	3	4	3	3	3	1	4	4	2	3	3	3	2	2	2
0600	1	22	2.23	2	14	3	0	28	3	6	7	6	50000	0	2	5	3	5	4	3	4	5	4	5	4	5	3	3	4	3	4	3	3	3	4	4	2	4	3	1	3	4	5	4	5	5	3	3	3
0601	1	21	2.85	3	14	3	0	28	2	3	5	6	120000	0	5	5	5	4	4	4	4	4	5	5	3	4	5	1	5	1	4	2	4	1	4	4	4	4	4	1	4	4	5	5	5	4	4	4	4
0602	1	19	2.89	3	14	3	0	28	2	4	9	5	30000	0	3	3	3	3	3	3	3	3	3	2	3	3	3	3	3	3	2	3	3	3	3	3	3	4	3	2	3	3	3	3	3	3	3	3	3
0603	1	19	2.89	3	14	3	0	28	2	3	6	6	70000	0	3	5	3	4	5	4	3	4	4	4	4	5	4	1	4	1	5	1	4	1	4	3	2	2	2	1	2	2	4	5	3	5	5	5	4
0605	1	21	2.7	3	14	3	0	28	3	3	4		50000	0	4	4	4	3	3	3	4	4	4	3	3	4	4	3	3	2	4	3	3	3	2	3	2	3	3	2	3	3	4	3	4	3	3	4	4
0606	1	21	2.14	2	14	3	0	28	3	2		9	5000	0	4	3	3	2	3	2	2	3	4	2	4	3	3	3	4	3	4	3	3	4	3	3	4	4	3	1	4	4	4	4	2	3	2	2	2
0607	1	21	2.5	2	14	3	0	28	3	3	6		40000	0	4	4	4	4	4	3	3	4	4	4	3	4	4				4	3	3	3	3	2	2	2	3	2	3	4	4	3	4	4	3	4	4
0608	1	23	2.43	2	6	3	0	25	5		6	2	20000	0	4	2	3	3	2	3	3	4	4	3	3	3	3	2	3	3	4	1	3	3	4	3	4	4	4	2	2	4	3	4	4	2	2	3	3
0609	1	20	2.24	2	6	3	0	25	3	3	6	6		0	4	3	3	4	3	4	3	3	4	4	4	4	4	3	4	2	3	2	2	2	3	4	2	2	3	1	2	3	4	3	4	3	4	4	3
0610	1	22	2.7	3	6	3	0	25	3	4	5	5		1	5	4	4	4	5	4	4	4	4	4	4	5	4	1	5	1	4	1	3	2	4	4	1	2	4	2	1	4	5	5	4	5	4	5	4
0611	1	22	2.52	3	6	3	0	25	3	6	2		50000		5	4	3	4	3	4	4	4	3	4	4	4	4	3	3	3	4	2	4	3	3	4	4	4	3	2	4	4	3	3	4	4	4	4	3
0612	1	22	2.7	3	6	3	0	25	3	1	7	6	100000		5	5	5	5	5	5	5	5	5	5	5	5	5	1	5	1	5	4	4	4	4	4	1	4	4	1	4	4	5	5	5	5	4	3.62405	5
0613	1	21	2.38	2	6	3	0	25	3	6	6	6	200000	0	3	3	4	3	3	3	3	3	3	3	4	3	3	4	2	3	3	3	3	2	3	2	3	2	3	2	3	3	3	3	3	3	3	3	3
0614	1	24	2.36	2	6	3	0	25	3	6	5	5	100000	0	3	3	2	2	3	3	3	2	3	3	3	2	3	3	2	2	3	4	2	2	2	3	3	2	2	2	3	3	2	3	3	3	3	4	4
0615	1	21	2.1	2	6	3	0	25	3	1	6	3		0	3	4	4	3	4	4	3	4	4	4	4	4	4	3	3	3	3	4	4	3	3	3	3	4	2	3	3	4	3	3	4	3	3	3	3
0616	1	22	3.38	4	5	3	0	24	3	7	4	2	10000	0	3	4	3	4	3	3	3	3	3	3	4	3	4	2	4	2	4	3	3	2	3	3	2	2	3	3	2	3	4	3	3	4	4	3	3
0617	1	23	2.4	2	5	3	0	24	4	2	9	6		1	3	4	3	4	4	4	3	4	5	5	4	4	4	5	3	5	4	4	3	3	3	4	3	3	4	2	3	4	4	3	3	5	5	4	5
0619	1	22	2.3	2	5	3	0	24	4	3	4	3	40000	0	4	3	3	3	4	3	3	4	5	4	4	4	3	2	4	2	3	3	3	2	3	3	2	2	3	2	1	3	3	3	3	3	4	3	3
0622	1	22	2.67	3	5	3	0	24	4	3	6	6	60000	0	5	3	4	4	4	4	5	4	4	3	4	5	4	2	4	2	4	2	3	3	3	3	2	2	2	1	2	4	4	4	4	4	4	3	5
0624	1	21	3.51	5	5	3	0	24	3	3	6	4	45000	0	4	4	4	3	4	4	3	3	4	4	3	3	3	2	4	2	4	2	3	4	3	3	4	4	4	1	4	4	4	4	4	4	4	3	3
0627	1	19	3.2	4	17	3	0	30	1	6	7	6	60000	1	3	5	4	5	5	3	4	5	4	4	4	5	4	1	5	3	4	3	4	2	3	4	2	2	4	1	2	4	4	5	5	3	3	4	4
0628	1	19	3.12	4	17	3	0	30	1	2	6	6	90000	0	5	5	4	4	4	4	4	4	5	4	4	5	4	3	4	4	5	1	3	3	3	4	4	4	4	1	4	4	5	5	5	4	4	4	4
0629	1	18	4	5	17	3	0	30	1	6	6	6	150000	0	4	5	3	5	4	3	3	4	4	3	4	4	4	2	4	2	4	3	3	4	3	3	4	4	3	2	4	3	4	4	3	3	3	3	3
0630	1	19	2.5	2	17	3	0	30	1	3	5	4	200000	0	5	4	5	3	3	3	4	3	4	3	3	3	3	3	3	2	3	3	4	2	3	1	3	3	3	2	2	4	3	4	4	4	4	4	3
0631	1	21	3.83	5	17	3	0	30	1	6	6	5	20000	0	5	5	4	4	5	4	4	4	4	4	5	5	4	3	4	2	4	2	3	2	3	4	2	2	3	3	2	3	4	4	3	3	4	4	5
0633	1	20	3.19	4	17	3	0	30	1	3	4		100000	1	4	4	3	4	3	4	4	4	4	4	4	4	4	4	4	4	4	3	3	3	3	3	4	4	3	2	2	3	4	3	4	3	3	4	4
0634	1	21	2.25	2	17	3	0	30	1	2	6	4	40000	0	4	3	4	4	4	4	4	4	5	4	4	4	4	2	4	2	4	2	3	4	3	4	4	4	3	1	4	4	3	3	3	3	3	4	4
0635	1	19	3.52	5	17	3	0	30	1	6	5	6	70000	0	4	3	4	4	3	3	3	4	4	4	5	4	3	2	4	4	3	4	3	3	2	3	2	3	3	2	4	4	4	3	4	3	3	3	2
0636	1	18	2.98	3	17	3	0	30	1	6	6	6	20000	0	4	2	3	2	2	2	3	3	3	4	3	3	3	3	4	3	3	2	2	2	3	3	1	2	3	2	1	3	4	2	4	3	2	3	2
0637	1	19	3.75	5	17	3	0	30	1	6	6	6	100000	0	3	3	3	3	3	3	3	3	3	3	3	3	3	3	3	3	3	3	3	2	3	3	2	2	3	2	2	3	3	3	3	3	3	3	3
0638	1	20	2.16	2	13	3	0	27	1	4	6	6	120000	1	4	4	4	4	4	4	4	4	4	5	5	4	4	2	4	2	4	1	3	2	3	3	2	2	3	2	2	3	4	3.75019	4	4	5	4	5
0639	1	24	2.22	2	13	3	0	27	4	4	5	5	20000	1	5	3	4	4	4	4	4	4	5	5	3	3	3	3	3	3	4	2	4	4	4	4	1	4	4	1	4	4	5	5	4	4	4	4	3
0641	1	22	3.17	4	13	3	0	27	4	2	4	4	50000	0	4	3	4	3	4	4	4	4	3	4	4	4	4	3	3	5	2	3	2	2	3	3	2	3	3	2	2	4	3	4	4	3	4	3	3
0645	1	21	2.11	2	13	3	0	27	2	2	6	5	150000	1	5	4	4	4	4	4	4	4	4	5	4	4	5	3	3	3	4	2	4	4	4	4	1	4	4	1	4	4	4	4	4	5	5	5	5
0646	1	23	2.5	2	13	3	0	27	4	1	5	4	50000	0	5	4	5	4	4	3	4	5	4	5	4	3	4	2	4	2	4	3	4	3	3	3	4	4	3	1	3	4	3	4	4	4	3	4	4
0647	1	22	2.46	2	16	3	0	29	4	3	6	6	100000	1	4	4	3	4	4	5	4	3	3	4	5	5	4	2	4	3	3	2	3	1	3	3	2	2	4	2	3	3	3	3	5	3	4	4	4
0648	1	21			16	3	0	29	2	3	5	5	150000		4	5	4	3	4	4	4	4	4	4	5	4	4	3	4	2	4	2	4	4	4	4	4	4	4	1	4	4	4	4	4	5	5	5	5
0650	1	24	2.32	2	16	3	0	29	4	2	5		25000	0	5	3	4	4	3	3	4	4	4	4	5	4	4	1	4	4	3	3	4	3	3	3	4	2	4	1	4	4	4	4	5	4	5	5	4
0654	1	20	3.01	4	16	3	0	29	1	5	7	7	50000	1	3	3	5	4	4	4	4	4	4	4	4	4	4	2	4	3	4	4	4	4	4	4	4	4	1	1	4	4	5	5	4	4	4	4	4
0655	1	20	2.15	2	16	3	0	29	3	6	6	9	50000	0	4	4	4	4	4	5	4	4	4	4	5	5	4	3	4	1	4	2	3	4	3	3	4	4	3	1	4	4	4	5	5	5	4	4	5
0658	1	21	2.64	3	16	3	0	29	3	4	6	7	120000	0	5	4	4	4	5	4	5	4	4	4	4	5	5	1	4	1	5	1	4	1	3	4	1	2	4	2	4	3	5	5	4	4	5	5	5
0660	1	21	2.55	3	16	3	0	29	3	3	8	8	100000	0	4	4	4	4	5	4	5	4	5	4	4	4	5	2	5	2	5	2	4	2	4	3	1	2	4	2	1	3	4	5	5	5	4	5	4
0662	1	22	2.75	3	16	3	0	29	4	3	5	4	10000	0	4	4	5	4	5	4	5	4	5	5	5	5	4				4	2	4	2	4	4	2	1	4	2	1	3	5	4	4	4	5	4	5
0663	1	21	3.1	4	16	3	0	29	3	3	5	5	40000	0	5	4	4	3	3	4	3	3	4	4	4	4	4	2	3	3	3	3	4	1	4	4	2	4	4	1	3	4	3	4	4	5	5	5	5
0664	1	20	2.73	3	16	3	0	29	2	3	7	6	50000	0	4	4	4	4	4	3	3	4	4	3	3	3	3	4	3	3	4	5	4	3	4	4	3	3	3	2	3	4	3	3	4	3	4	4	4
0666	1	23	3.21	4	11	3	0	26	3	7	1	1	7000	1	4	3	2	3	3	2	3	3	4	3	5	5	3	2	5	4	4	4	3	4	3	4	4	4	4	1	4	4	4	4	5	3	4	4	4
0668	1	20	2.8	3	11	3	0	26	2	2	6	3	20000	0	5	3	3	3	3	3	3	3	4	3	4	3	4	2	4	3	3	3	4	1	4	4	4	4	3	1	3	4	4	4	4	4	4	4	3
0669	1	24	3.1	4	11	3	0	26	3	7	3	6	9000	1	4	4	4	4	4	4	4	4	5	4	4	5	4	4	5	4	3	2	4	2	3	4	3	3	3	1	3	4	4	4	3	3	3	3	3
0670	1	23	2	2	11	3	0	26	3	7	2	4	30000	0	5	3	3	4	4	3	4	4	3	3	3	4	3	2	4	4	4	3	1	1	1	1	1	1	1	4	1	4	3	2	4	4	3	3	3
0671	1	23	2.17	2	11	3	0	26	3	2	2	2	70000	0	4	5	5	4	4	3	4	4	4	5	4	4	5	2	4	3	4	3	3	3	3	3	3	3	3	2	2	3	4	4	4	4	4	4	3
0672	1	23	3.5	4	11	3	0	26	3	6	7	6	150000	1	4	4	4	3	4	4	4	4	4	4	3	4	3	4	4	3	1	5	4	4	4	4	4	4	1	1	4	4	3	4	3	4	4	4	4
0673	1	24	2.29	2	11	3	0	26	3	2	2	2		0	4	3	2	3	2	2	2	2	4	2	4	4	2	2	3	3	3	3	3	2	3	3	2	2	3	1	3	3	3	3	3	2	3	2	2
0674	1	22	2.09	2	11	3	0	26	4	3	8	8	250000	0	4	4	4	5	4	5	4	5	4	5	4	5	5	2	4	2	5	2	4	2	4	4	2	1	3	1	1	3	4	5	4	4	5	4	5
0675	1	22	2.5	2	11	3	0	26	3	7	2	2		0	3	4	3	3	4	3	4	3	4	3	4	4	3	2	4	2	3	3	3	2	2	3	3	2	3	1	3	3	4	4	4	3	2	3	3
0676	1	21	3	3	4	3	0	24	3	3	4	5	50000		5	4	4	3	3	3	3	3	4	4	4	4	4	4	3	3	3	3	4	4	3	3	2	3	3	2	2	3	4	3	3	4	4	4	4
0679	1	24	2.64	3	4	3	0	24	4	2	4	4	10000	1	4	3	2	3	3	3	4	3	3	3	3	4	3	2	3	1	3	3	3	2	3	3	1	3	3	2	3	3	4	5	3	3	3	4	5
0681	1	25	2.9	3	19	3	0	31	4	4	6	6	60000	0	4	4	4	4	4	4	4	4	4	4	4	4	4	5	5	5	5	4	4	4	3	4	4	4	4	1	4	4	4	4	4	4	4	4	4
0682	1	25	2.93	3	19	3	0	31	4	4	6	6	50000	0	5	5	4	5	5	5	5	5	5	5	5	5	5	4	5	5	5	4	4	4	3	4	4	4	4	1	4	4	4	4	5	3	4	4	4
0684	1	22	2.38	2	19	3	0	31	3	3	5	5	120000	0	5	4	3	3	3	3	4	4	4	4	4	4	4	3	1	3	3	3	3	3	3	3	4	4	3	2	4	3	5	5	4	4	4	4	4
0685	1	22	2.38	2	19	3	0	31	3	3	5	5	120000	0	4	4	4	4	4	4	4	4	4	4	4	4	4	3	3	3	3	3	3	4	3	3	4	4	3	2	4	3	4	4	4	4	4	4	4
0687	1	21	2.56	3	19	3	0	31	3	1	3	2		0	5	5	4	4	4	3	4	3	4	4	3	4	3	2	4	3	4	3	4	1	4	4	1	1	4	1	1	4	4	3	3	3	4	3	3
0690	1	21	2.57	3	11	3	0	26	3	2	3	6	30000	0	4	3	4	4	4	4	4	4	4	3	3	4	3	2	4	2	4	2	3	3	3	3	3	3	3	2	3	3	4	3	3	3	3	3	3
0691	1	23	2.34	2	11	3	0	26	4	4	2	2	60000	0	5	5	5	3	3	3	4	4	5	4	4	3	5	2	4	1	4	1	3	4	4	4	4	4	4	1	4	4	4	4	4	4	4	5	4
0695	1	22	1.89	1	10	2	2	19	3	2	4	2	18000	0	4	4	3	3	4	4	4	4	4	4	4	4	4	3	3	2	4	2	3	2	3	3	2	2	3	2	2	3	4	4	4	4	4	3	4
0696	1	23	3.84	5	10	2	2	19	3	7	4	4	21000	1	4	4	4	5	4	5	4	4	4	5	4	4	4	2	4	2	4	2	3	2	3	3	2	2	3	2	2	3	4	4	4	4	4	4	4
0699	1	22	2.1	2	10	2	2	19	4	7	3	3		1	4	4	4	4	4	4	4	4	4	4	4	4	4	4	4	4	4	4	4	4	3	4	4	4	4	2	4	4	4	4	4	4	4	4	4
0702	1	23	2	2	10	2	2	19	4	3	6	6		1	5	4	4	4	5	5	5	5	3	3	3	4	3	2	4	2	4	2	4	1	4	4	1	1	4	1	1	4	5	5	4	3	4	3	4
0706	1	22	2.47	2	11	2	2	20	4	2	4	4		1	3	4	4	4	4	4	4	4	4	4	4	4	4	2	4	2	4	2	3	2	3	3	2	2	3	2	3	3	4	4	4	4	4	4	4
0707	1	22	3.02	4	11	2	2	20	4	2	2		30000	1	4	4	4	4	4	4	4	4	4	4	4	4	4	2	4	2	4	2	3	2	3	3	2	2	3	2	2	3	4	4	4	4	4	4	4
0708	1	23	2.79	3	11	2	2	20	4	2	3	3		1	4	4	4	4	4	4	4	4	3	3	4	4	4	2	4	2	4	2	4	2	3	3	2	2	3	2	2	3	4	4	4	4	4	4	4
0709	1	22	3.02	4	11	2	2	20	4	2	9	2		1	5	5	3	4	5	4	5	5	5	5	5	5	5	1	5	1	1	5	4	4	4	4	4	4	4	1	4	4	3	2	4	5	5	5	5
0711	1	22	2.84	3	11	2	2	20	4	3	3	3	40000	1	4	3	4	3	4	3	4	4	5	4	4	4	4	3	3	3	3	3	3	3	3	3	3	3	3	2	4	3	4	3	4	3	4	4	4
0712	1	22	2.64	3	11	2	2	20	4	2	3	2		1	4	3	3	4	4	3	4	3	3	3	4	4	4	1	4	2	4	3	3	4	3	3	2	2	4	1	3	3	3	3	4	4	4	4	3
0713	1	23	2.02	2	11	2	2	20	4	2	4	2	30000	1	4	4	4	4	3	3	4	3	5	4	4	4	4	3	4	3	4	3	3	2	4	2	3	2	3	2	3	3	3	4	3	3	3	4	4
0714	1	21	2.9	3	11	2	2	20	4	6	6	4	20000	1	5	5	5	4	5	4	5	5	5	5	4	5	4	1	5	1	5	1	3	1	3	4	1	1	4	2	3	4	4	4	4	4	4	5	4
0715	1	24	2.1	2	11	2	2	20	4	3	5	4	70000	1	4	3	5	5	5	4	5	4	5	5	4	5	4	2	4	1	2	3	4	4	4	4	4	4	4	1	4	3	4	4	4	3	3	4	4
0716	1	22	2.5	2	11	2	2	20	4	2	4	4	20000	1	4	4	4	3	3	4	4	4	5	4	3	4	4	1	4	4	3	2	3	3	3	3	4	4	4	2	4	4	3	3	3	2	3	3	3
0717	1	23	3.21	4	11	2	2	20	4	2	4	2	30000	1	4	4	4	4	4	4	4	4	4	4	4	4	4	2	4	2	4	3	3	3	3	3	4	4	3	2	4	3	4	4	4	3	3	4	4
0718	1	23	3.27	4	11	2	2	20	4	3	4	2	30000	1	4	4	4	4	4	4	4	4	4	4	4	4	4	2	4	2	4	2	3	2	3	3	2	2	3	2	2	3	4	4	4	4	4	4	4
0720	1	20	3.24	4	11	2	2	20	2	1	1	3	30000	1	4	4	4	4	4	4	4	4	4	4	4	4	4	3	3	3	4	4	4	4	4	4	4	4	4	2	4	4	4	4	4	4	4	4	4
0721	1	20	2.7	3	11	2	2	20	2	2	4	4		0	4	4	4	3	3	3	3	3	4	3	4	4	3	3	3	3	4	2	3	3	3	3	3	3	3	2	3	3	4	4	4	3	2	3	3
0722	1	23	3.11	4	11	2	2	20	3	2	3	3	15000	0	4	3	4	3	2	3	4	3	3	4	4	3	4	3	4	5	3	2	3	3	3	2	3	3	3	2	3	3	3	3	3	3	3	4	3
0723	1	23	2.83	3	11	2	2	20	4	6	5	4		1	1	3	4	4	4	5	4	5	4	3	4	3	4	2	4	3	3	2	1	2	3	2	1	2	3	1	2	4	4	3	5	3	4	4	5
0724	1	21	2.44	2	11	2	2	20	2	1	2	2	25000	0	3	4	4	4	3	3	4	3	4	3	4	4	4	4	2	4	3	3	4	3	4	4	3	3	4	2	4	4	4	2	4	3	4	4	4
0727	1	20	2.7	3	18	2	2	21	3	3	3	3		0	5	3	3	3	3	2	4	2	4	4	4	5	2	3	4	2	4	2	3	4	3	3	4	4	3	2	4	3	4	4	3	3	3	4	3
0728	1	23	2.51	3	18	2	2	21	4	2	3	3	20000	0	4	3	4	3	4	4	3	4	3	4	4	4	4	3	3	2	4	2	4	3	3	4	3	4	3	1	4	4	3	3	3	3	3	3	4
0731	1	21	2.66	3	18	2	2	21	3	7	3	2	35000	0	3	3	3	3	4	3	3	4	3	3	4	4	4	3	3	3	4	3	4	4	3	4	4	3	3	2	3	4	2	3	3	3	2	3	3
0732	1	22	2.01	2	18	2	2	21	4	7	7	7	50000	0	3	2	3	4	3	4	3	4	3	3	3	3	3	3	3	3	3	3	3	2	3	3	3	3	2	2	3	3	5	4	5	3	3	4	3
0733	1	23	2.38	2	18	2	2	21	4	2	4	3	40000	1	4	5	4	4	5	4	4	4	4	4	5	5	4	3	4	4	3	1	4	3	3	3	3	3	3	2	4	4	4	4	4	4	4	4	5
0734	1	24	2.2	2	18	2	2	21	4	6	2	3	100000	1	5	5	4	3	4	4	4	5	5	5	4	5	4	3	3	3	3	3	3	3	3	3	3	4	3	2	4	4	5	4	3	4	4	5	4
0735	1	22	2.51	3	18	2	2	21	4	7	2		10000	1	4	4	4	3	3	3	3	4	4	3	5	4	4	2	3	2	3	2	3	2	3	3	2	3	4	2	3	3	3	3	5	4	5	5	5
0736	1	24	1.98	1	18	2	2	21	4	7	6	4	20000	1	4	4	4	3	4	3	3	3	3	3	3	3	3	3	4	3	4	3	3	2	3	3	4	2	3	2	4	3	4	4	4	3	3	4	3
0737	1	24	1.9	1	18	2	2	21	4	1	2	2	15000		4	4	4	3	3	3	3	3	4	4	3	4	4	2	4	2	4	2	3	2	3	3	2	2	3	2	2	3	4	4	4	2	4	4	4
0738	1	25	2.23	2	18	2	2	21	5	6	2	2	40000	1	4	3	3	3	3	3	3	3	4	4	3	3	3	2	3	3	2	2	3	1	3	2	3	3	3	3	3	2	4	3	4	3	3	4	4
0739	1	23	2.14	2	18	2	2	21	4	7	4	5	10000	1	4	4	4	4	4	4	3	4	4	3	3	4	4	2	4	2	4	2	3	2	2	3	3	3	3	2	4	3	4	4	4	3	4	4	4
0744	1	23	2.3	2	18	2	2	21	3	7	4	3	20000		5	5	4	3	4	5	4	4	4	4	4	4	4	3	4	1	4	2	4	4	3	3	4	4	4	2	3	4	5	4	4	4	4	5	4
0745	1	21	2.42	2	18	2	2	21	3	7	6	2	30000		4	5	4	4	4	4	4	4	4	4	4	4	4	2	4	2	4	2	4	3	3	3	3	3	3	2	3	3	4	4	5	4	4	4	4
0747	1	20	2.12	2	22	2	2	23	3	2	4	4	30000	0	4	4	3	3	3	3	3	3	3	3	3	3	3	3	3	3	3	3	3	2	3	3	2	2	3	2	2	3	3	3	3	3	3	3	3
0749	1	21	2.46	2	22	2	2	23	3	2	2	2	30000	0	4	4	4	4	3	3	3	4	4	4	3	3	4	2	3	2	4	2	3	3	3	3	3	3	3	2	4	4	4	4	4	3	3	3	3
0752	1	21	2.4	2	22	2	2	23	3	2	4	4	50000	0	4	4	4	4	4	4	4	4	4	3	4	4	4	5	1	5	2	4	3	4	3	4	4	4	1	1	4	4	5	4	4	3	4	4	4
0754	1	22	2.63	3	22	2	2	23	3	2	5	7	60000		4	4	3	4	4	4	4	4	4	4	4	3	4	2	4	2	3	2	3	2	3	3	3	3	3	2	3	3	4	3	4	4	4	4	4
0756	1	22	2.26	2	22	2	2	23	3	2	2	2	30000	0	4	4	4	3	4	3	3	3	3	4	4	4	4	3	4	2	4	2	3	1	3	4	1	1	4	2	2	4	4	4	4	4	3	4	3
0757	1	21	2.61	3	22	2	2	23	3	3	2	4	23000	0	3	3	3	3	3	4	3	3	4	2	3	3	3	2	4	5	4	3	3	2	3	4	3	3	4	2	3	3	4	3	3	3	3	3	2
0759	1	20	2.87	3	22	2	2	23	3	3	3		20000	1	4	4	4	3	3	3	3	4	4	4	4	4	3	4	5	5	4	4	4	4	3	3	4	4	3	1	4	4	4	4	4	3	3	4	4
0761	1	21	2.65	3	22	2	2	23	3	1	3	3	21000	0	4	4	3	3	3	4	3	3	3	3	3	3	4	3	4	3	3	2	3	3	2	3	3	3	3	2	3	3	3	4	3	2	3	2	3
0763	1	21	2.24	2	22	2	2	23	3	3	4	4	20000	0	4	3	3	3	4	3	3	4	4	3	4	3	3	2	4	4	4	3	4	3	3	4	2	4	3	1	4	4	4	3	3	4	3	4	4
0765	1	21	2	2	22	2	2	23	3	3	3	3	20000	0	4	3	3	3	3	3	3	3	4	3	4	3	3	4	3	3	3	3	3	2	3	3	2	2	3	2	2	3	3	3	3	3	3	3	3
0766	1	21	2.78	3	21	2	2	22	3	3	3	2	45000	0	4	3	4	4	4	3	4	3	4	4	4	4	4	2	4	2	4	2	3	2	3	3	2	2	3	2	4	3	4	4	3	3	3	3	4
0770	1	21	2.76	3	21	2	2	22	3	3	6	6	40000	0	4	3	4	3	4	4	3	4	3	4	4	3	4	2	4	2	4	2	3	1	3	4	2	2	2	1	1	3	3	5	3	4	3	5	4
0773	1	20	2.82	3	21	2	2	22	3	3	2	2	40000	1	4	4	4	4	4	5	4	5	5	5	5	5	4	2	5	1	5	1	4	1	4	4	1	1	4	1	1	4	5	5	5	5	5	4	4
0774	1	22	1.99	1	21	2	2	22	3	1	2	2		1	3	4	3	3	3	4	3	4	4	4	4	4	3	1	4	1	4	2	3	2	3	3	3	2	4	1	2	3	3	4	4	4	5	4	3
0775	1	21	2.03	2	21	2	2	22	3	2	6	6	30000	1	4	3	4	4	3	4	4	3	4	3	3	3	3	3	3	2	4	2	3	3	3	3	3	3	3	2	3	3	4	4	4	4	4	3	3
0777	1	21	2.43	2	21	2	2	22	3	3	4	4	29000	1	3	4	3	3	4	4	3	4	4	4	4	3	4	3	3	2	4	2	3	2	4	3	2	2	3	2	2	3	4	4	4	3	3	4	3
0779	1	21	2.86	3	21	2	2	22	3	2	2	6	40000	1	4	4	5	4	4	4	5	5	4	4	4	4	4	2	5	1	5	1	4	1	4	4	1	1	4	2	1	4	4	4	4	4	4	5	4
0780	1	22	1.97	1	21	2	2	22	3	2	2	5		0	5	3	4	4	5	4	4	4	4	5	4	4	4	2	3	3	4	2	3	2	3	2	2	2	3	3	2	3	4	4	4	4	3	4	3
0786	1	21	3.22	4	6	7	1	42	3	2	2	2	10000	0	4	3	3	3	3	3	3	3	4	3	3	3	3	2	3	3	3	2	3	2	3	3	2	2	3	2	3	4	3	4	3	3	2	3	3
0788	1	21	3.23	4	6	7	1	42	3	3	6	6	30000	0	3	4	3	4	3	3	3	3	5	3	2	2	3	3	4	3	3	3	4	1	4	4	3	2	3	2	2	3	4	4	3	2	3	2	3
0789	1	22	3.45	4	6	7	1	42	3	2	2	2	50000	1	4	4	4	4	4	4	4	3	4	4	3	3	3	2	4	2	4	3	3	4	3	4	3	4	4	1	3	4	4	4	3	3	3	3	3
0790	1	21	2.48	2	6	7	1	42	3	2	4	3	20000	0	4	5	4	4	5	4	4	4	4	5	4	5	4	2	4	2	4	1	3	1	3	3	2	2	3	2	2	3	4	4	5	4	4	5	4
0792	1	22	2.73	3	6	7	1	42	3	3	6	6	30000	0	3	3	3	3	5	5	5	5	5	5	5	4	4	1	5	1	2	4	4	1	4	4	1	1	4	1	1	4	4	4	3	5	5	5	5
0793	1	22	2.53	3	6	7	1	42	3	2	2	2	18000	0	3	3	4	3	4	3	3	3	4	3	3	4	4	2	4	2	5	2	3	1	3	2	3	3	3	2	2	2	4	4	4	3	3	4	3
0795	1	21	2.68	3	6	7	1	42	3	2	2	2		0	4	3	3	3	3	3	3	4	3	4	4	3	3	3	3	3	3	2	3	2	2	3	3	2	3	2	2	3	3	3	3	3	3	3	3
0797	1	21	2.68	3	6	7	1	42	3	2	2	3	12000	0	4	4	3	3	3	4	3	3	5	3	4	4	4	2	3	3	3	1	4	4	3	4	3	4	1	1	3	4	4	4	4	3	3	3	4
0798	1	21	3.2	4	6	7	1	42	3	3	4	2	30000	0	2	3	3	3	3	2	3	3	2	2	3	3	4	3	3	3	3	2	2	2	2	2	2	2	3	2	2	3	3	3	3	3	3	4	3
0799	1	20	2.52	3	12	7	1	43	2	1	2	2	15000	0	4	5	4	4	3	4	3	4	4	3	4	4	5	2	3	2	4	3	3	3	3	3	1	3	2	2	3	3	4	4	3	4	3	4	4
0800	1	21	3.77	5	12	7	1	43	2	3	4	4	20000		3	3	3	3	3	3	3	3	3	3	3	3	4	3	4	3	4	3	3	3	3	3	3	3	3	2	3	3	3	3	3	3	3	3	3
0801	1	21	1.96	1	12	7	1	43	3	2	2		15000	1	4	5	4	3	3	4	3	3	3	3	4	3	4	3	3	2	4	2	3	2	3	3	2	2	3	2	2	3	4	3	3	3	3	4	5
0803	1	21	2.36	2	12	7	1	43	3	3	7	6	60000	0	4	3	3	3	3	2	3	3	4	4	4	4	3	2	4	5	3	4	4	3	4	4	3	4	3	2	3	4	3	3	3	2	3	4	4
0805	1	21	2.01	2	12	7	1	43	2	2	3	2	30000	0	4	3	3	3	3	3	3	3	4	3	3	3	3	2	4	2	5	2	3	2	3	3	2	3	3	2	2	3	3	3	3	3	3	3	3
0806	1	22	2.57	3	12	7	1	43	2	3	4	3	108000	0	3	3	3	4	3	3	3	3	3	3	3	3	3	4	3	4	4	3	3	2	3	3	3	2	3	2	3	4	2	3	3	3	3	3	3
0807	1	21	1.81	1	12	7	1	43	3	3	6	7		0	5	4	3	2	4	3	3	2	3	4	4	3	4	1	5	4	2	2	3	1	2	3	1	2	3	2	2	3	4	2	3	2	2	4	4
0808	1	21	2.16	2	12	7	1	43	3	3	5	7	70000	0	4	4	4	4	3	4	4	4	5	5	4	5	5	2	4	1	5	1	4	1	4	4	2	1	4	2	1	4	4	3	4	3	3	4	3
0809	1	20	2.68	3	12	7	1	43	2	2	4	3	30000	0	4	3	3	3	3	3	3	3	3	3	4	3	4	3	3	3	4	1	4	2	4	4	4	3	3	1	1	4	4	4	3	3	3	3	3
0810	1	22	3.5	4	12	7	1	43	2	3	3	3		0	4	2	3	3	4	4	4	3	3	3	3	3	3	3	3	3	3	3	3	2	3	3	2	2	3	2	2	3	4	4	3	3	3	3	3
0811	1	20	2.1	2	12	7	1	43	2	3	7	6		0	4	2	3	2	3	2	3	3	2	3	3	3	3	1	4	3	3	2	3	1	2	3	2	2	3	3	3	3	3	3	4	4	4	4	4
0813	1	20	2.62	3	12	7	1	43	2	2	3	4	200000		5	4	4	4	4	4	4	4	3	4	5	4	5	2	4	2	4	1	4	1	4	4	1	2	3	1	1	4	4	4	5	5	4	3	4
0814	1	21	2.38	2	12	7	1	43	2	2	4	2		0	5	4	4	4	4	4	4	4	4	4	4	4	4	2	4	2	5	2	3	2	3	3	1	1	3	2	1	3	4	5	4	4	5	4	4
0816	1	20	2.43	2	12	7	1	43	2	3	2	2		0	4	4	3	4	3	4	4	4	5	5	5	5	5	1	3	1	4	2	3	2	4	4	3	3	3	2	3	4	4	4	3	3	3	3	3
0817	1	20	2.92	3	12	7	1	43	2	3	2	2		1	5	4	4	4	4	5	4	5	4	4	5	5	5	4	5	4	5	3	4	4	3	4	4	4	4	1	4	4	5	4	4	4	4	4	4
0819	1	24	2.59	3	14	7	1	44	3	3	3	3		0	5	4	4	3	4	3	3	3	3	3	3	3	3	3	3	2	4	2	3	2	4	3	2	1	3	2	2	4	3	4	3	4	4	4	4
0820	1	22	2.16	2	14	7	1	44	4	2	7	7		0	3	3	3	3	3	3	3	3	5	4	3	3	3	3	4	4	3	5	2	3	2	2	3	3	2	3	3	2	3	3	3	3	3	4	2
0821	1	21	2.61	3	14	7	1	44	3	2	2	2	3000	0	3	4	3	3	3	3	3	3	4	4	4	4	5	2	3	3	3	2	4	4	3	4	2	3	4	2	3	4	3	3	4	4	3	3	4
0822	1	23	2.72	3	14	7	1	44	4	1	9	2	40000	0	4	4	3	4	3	4	4	4	4	4	4	3	4	2	4	1	4	2	3	2	3	3	1	1	4	1	1	4	3	4	5	5	5	5	4
0824	1	22	2.69	3	14	7	1	44	3	1	2	2		0	4	3	3	3	3	4	3	3	3	3	4	3	4	3	3	4	3	3	4	3	3	3	4	4	3	2	3	3	4	4	3	3	3	3	3
0825	1	22	2.4	2	14	7	1	44	3	7	2			0	3	3	4	3	3	2	3	3	3	4	3	3	4	2	4	3	4	2	3	3	3	3	3	3	4	1	3	3	4	4	2	4	3	3	3
0828	1	22	3.1	4	16	7	1	45	4	2	5	4		0	4	3	3	4	3	2	4	5	4	4	5	5	5	4	5	1	4	2	4	3	4	3	4	4	4	1	4	4	4	3	3	4	5	4	4
0829	1	21	3.4	4	14	7	1	44	3	3	4	4	15000	0	4	3	4	3	3	4	4	3	4	3	4	4	3	5	3	5	3	3	3	4	3	4	2	4	3	2	4	4	3	4	4	3	3	3	4
0834	1	23	2.4	2	14	7	1	44	3	1	2	2	10000		4	3	4	3	3	3	3	3	4	4	4	4	4	2	4	2	4	3	3	4	3	1	4	4	3	2	4	4	4	4	3	3	3	3	3
0835	1	22	2.44	2	14	7	1	44	3	1	2	2	7000	0	5	4	3	3	3	3	3	3	4	4	4	4	4	2	4	2	3	3	3	3	3	3	3	3	3	2	3	3	3	3	3	3	3	3	4
0836	1	22	3.04	4	14	7	1	44	3	1	4	2	25000	1	4	2	2	4	4	3	4	2	5	3	5	4	3	3	5	5	4	3	3	2	3	4	3	3	3	2	3	3	4	4	3	1	2	3	3
0837	1	22	2.45	2	23	7	1	46	4	1	2	2	10000	0	4	3	3	4	4	4	3	5	4	5	4	3	5	1	4	1	4	2	4	4	3	3	4	4	3	1	4	4	3	4	4	4	5	4	5
0839	1	22	2.54	3	23	7	1	46	4	1	3	3	60000	0	4	4	4	3	3	3	4	3	4	3	4	3	4	4	3	4	2	4	3	2	3	3	2	2	3	2	3	3	4	4	3	3	3	4	3
0840	1	22	2.43	2	23	7	1	46	4	2	7	6	30000	0	4	3	3	5	5	3	5	3	4	4	5	5	5	5	3	5	4	2	4	4	4	4	4	4	4	1	4	4	5	5	5	2	4	5	3
0841	1	22	2.11	2	23	7	1	46	4	2	2	2	20000	0	4	4	4	4	5	4	5	4	4	4	5	4	4	2	4	2	4	2	4	3	3	3	4	4	3	1	4	4	4	5	4	4	5	5	5
0842	1	21	3.78	5	23	7	1	46	4	5	6	6	10000	0	4	4	5	4	5	4	5	4	4	4	4	4	5	3	4	1	3	2	2	1	4	3	1	2	3	3	2	4	3	4	4	3	2	4	5
0843	1	23	2.07	2	23	7	1	46	4	6	1	1	10000	0	3	3	3	2	3	2	2	2	2	3	3	3	3	3	3	3	4	2	4	2	3	4	3	2	2	1	4	4	3	3	2	3	3	3	2
0845	1	22	2.63	3	23	7	1	46	4	3	8		50000	0	4	3	3	3	3	3	3	3	3	4	3	3	3	3	3	3	3	3	3	2	3	3	1	2	3	2	2	3	3	3	4	3	3	3	4
0847	1	22	2.44	2	23	7	1	46	4	3	4	6	20000	0	4	3	4	3	3	3	4	4	4	3	3	4	4	3	4	4	4	3	3	3	3	3	4	4	4	1	4	4	3	3	4	3	4	4	3
0848	1	22	2.31	2	23	7	1	46	3	2	6	6	100000	0	5	5	5	4	5	3	5	5	4	4	5	5	4	4	2	5	5	4	4	3	3	3	3	3	3	1	3	3	4	5	5	4	4	5	5
0851	1	23	2.52	3	23	7	1	46	4	3	5	6	37000	1	4	4	3	4	4	3	3	3	4	3	3	3	3	2	4	3	4	3	3	3	3	3	2	3	3	2	2	4	3	3	3	2	3	3	3
0854	1	22	2.33	2	23	7	1	46	4	3	6	5	35000	0	4	3	3	4	4	3	4	4	4	4	4	4	3	2	4	4	4	2	3	3	3	3	3	3	3	2	3	4	4	4	3	3	3	3	3
0856	1	23	2.62	3	23	7	1	46	4	2	4	4	35000	1	4	4	3	4	3	3	4	3	3	3	3	4	4	4	4	2	4	2	3	3	3	2	3	2	3	2	3	3	3	3	4	2	3	4	3
0858	1	21	2.89	3	14	7	1	44	3	5	7	7	80000	0	4	3	3	3	3	3	3	3	3	3	3	3	3	3	3	3	3	3	3	3	3	3	3	3	2	3	2	3	4	4	3	4	4	3	3
0859	1	21	3.28	4	14	7	1	44	3	2	2	2	20000	0	4	4	4	4	3	4	3	4	4	3	5	4	4	3	3	4	3	2	3	4	3	3	4	4	4	2	4	4	4	4	4	4	4	4	4
0860	1	21	2.71	3	14	7	1	44	3	2	2	2			5	4	4	5	4	3	3	4	4	5	3	3	5	2	4	2	4	3	4	2	3	3	2	1	3	2	2	4	4	4	4	4	3	3	3
0862	1	26			14	7	1	44	5	2	2	2	30000	0	4	4	3	3	2	3	3	3	4	4	5	4	4	2	4	2	3	2	3	2	3	3	1	1	4	1	1	4	4	5	4	3	3	4	4
0864	1	22	2	2	16	7	1	45	4	3	5	6	30000	0	3	3	3	2	2	2	3	3	2	3	3	3	3	3	3	3	2	2	3	2	3	3	2	2	3	2	2	3	3	3	3	3	4	4	3
0865	1	21	2.53	3	14	7	1	44	3	3	4	4	15000	0	3	3	3	4	3	3	3	3	3	3	4	4	4	3	3	3	4	3	3	3	3	3	3	3	3	2	3	3	3	3	3	3	3	3	3
0866	1	22	3	3	14	7	1	44	3	2	2	2	30000	0	4	3	4	4	3	3	3	3	4	3	3	3	3	3	3	4	4	3	3	3	3	3	3	3	3	2	3	4	3	3	3	3	3	3	4
0867	1	21	2.42	2	16	7	1	45	3	3	5	4	50000	0	3	4	4	4	3	4	3	4	4	3	4	3	4	2	3	2	4	2	3	2	3	3	2	1	3	2	2	4	4	4	3	3	3	3	4
0868	1	21	2.19	2	14	7	1	44	3	5	7	7	60000	0	3	3	3	3	3	3	3	3	3	3	2	5	5	3	3	3	4	3	3	3	3	3	2	2	3	2	2	3	3	3	3	3	3	4	3
0869	1	22	2.35	2	14	7	1	44	3	5	6	5	50000	0	4	3	3	4	4	3	3	4	3	3	4	4	3	3	4	2	3	3	3	4	3	3	4	4	3	1	3	3	4	4	3	3	4	3	4
0870	1	20	2.76	3	14	7	1	44	2	2	6	6	40000	0	4	4	5	4	3	3	3	5	3	5	4	4	4	2	5	2	3	2	3	1	4	4	2	2	2	2	1	3	3	4	4	5	5	5	5
0871	1	21	3.2	4	14	7	1	44	3	3	2	2	20000	1	4	4	3	3	3	4	4	4	4	4	4	4	4	2	3	2	4	2	2	2	3	3	2	2	3	2	2	3	4	4	3	3	4	4	4
0873	1	23	3.56	5	14	7	1	44	3	2	2	2	20000	0	4	4	4	3	3	3	4	4	3	3	4	4	4	3	4	3	4	4	3	3	3	4	3	3	3	1	3	3	4	3	4	3	3	3	3
0876	1	22	2.46	2	6	7	1	42	3	2	2	2	20000	0	4	4	4	4	4	4	4	4	5	4	4	4	4	1	4	1	4	1	4	2	3	4	3	2	4	2	4	4	4	5	5	4	4	4	4
0878	1	21	2.36	2	6	7	1	42	3	3	2	2		0	4	3	4	3	3	3	3	3	4	3	3	3	3	2	4	3	4	3	3	4	3	4	4	4	4	1	4	3	4	3	3	3	4	4	4
0880	1	21	2.54	3	6	7	1	42	2	2	2	2	20000	0	4	3	4	4	4	3	4	4	4	4	5	4	4	2	3	3	3	2	3	2	3	4	3	2	3	2	3	3	3	4	5	4	4	4	4
0881	1	20	2.54	3	6	7	1	42	2	2	3	3	16000	0	4	4	4	4	3	4	4	4	5	4	4	5	4	3	3	4	3	3	4	3	4	3	2	3	3	2	3	3	3	4	3	4	4	4	4
0882	1	20	2.9	3	6	7	1	42	2	2	2	2	40000	0	3	3	3	3	3	4	3	4	4	4	4	4	3	2	4	2	4	2	3	3	2	3	3	3	3	3	2	2	3	3	3	4	3	3	3
0883	1	20	2.69	3	6	7	1	42	2	3	5	5	40000	0	5	4	4	4	4	4	4	4	4	4	4	4	4	4	4	3	4	4	4	4	3	4	4	4	4	1	4	4	3	4	3	3	4	5	4
0884	1	20	2.53	3	6	7	1	42	2	1	2	4		0	3	3	4	4	4	3	3	4	4	3	4	4	4	2	4	3	4	2	3	2	3	4	1	1	4	1	1	4	4	4	3	3	3	3	3
0885	1	24	2.13	2	1	7	1	40	4	1	1	1	10000	0	4	4	4	5	4	4	4	4	4	4	5	5	5	2	4	2	4	3	3	1	3	3	2	2	3	1	1	2	4	5	4	3	3	4	4
0887	1	21	2.76	3	6	7	1	42	2	1	2	2	30000	0	5	5	5	5	5	5	5	5	5	5	5	5	5	1	5	1	5	1	4	1	4	4	1	1	4	1	1	4	5	5	5	5	5	5	5
0888	1	26	2.41	2	23	7	1	46	4	3	7	6	140000	0	4	4	4	4	4	4	4	4	4	4	4	4	4	2	4	2	4	2	3	4	3	3	4	4	3	1	4	4	4	4	4	4	3	3	3
0889	1	20	2.48	2	1	7	1	40	2	2	5	4		1	4	4	3	3	3	3	4	3	4	3	4	4	3	3	4	3	3	4	4	3	3	3	4	3	3	2	3	3	4	4	5	3	4	4	3
0890	1	20	2.63	3	6	7	1	42	2	2	4	2	30000	0	4	4	4	4	4	2	2	3	4	4	3	3	3	2	4	1	4	2	2	3	3	4	1	3	3	2	3	3	3	3	4	4	3	4	3
0891	1	27	2.14	2	23	7	1	46	6	4	4	2	8000	0	3	4	4	3	3	4	4	3	4	4	4	4	4	2	4	2	4	2	3	2	3	3	2	3	3	2	3	3	4	4	4	3	4	3	3
0895	1	22	2.89	3	24	7	1	47	3	6	6		100000	1	4	5	4	2	3	3	3	3	4	4	3	3	3	2	4	2	3	5	3	3	3	3	2	2	3	2	2	3	3	3	3	3	3	3	3
0896	1	21	2.42	2	24	7	1	47	3	2	3	3	15000	0	3	3	3	3	3	3	3	3	3	3	3	3	3	3	4	2	2	3	4	4	4	4	3	3	3	2	2	4	3	3	3	3	3	3	3
0897	1	21	2.44	2	24	7	1	47	3	2	2	2	15000	0	3	4	5	5	5	5	5	4	4	3	5	5	4	1	4	1	3	2	4	3	3	4	1	3	3	1	3	4	4	3	5	5	4	5	4
0900	1	21	2.34	2	24	7	1	47	3	6	2	2	24000		5	4	3	4	4	3	3	3	4	3	4	4	4	3	4	5	4	4	4	2	3	2	2	2	1	4	4	3	3	3	5	3	3	3	3
0901	1	22	3.58	5	24	7	1	47	3	2	2	2	100000	1	4	4	3	4	5	4	4	3	3	4	4	5	4	3	4	2	3	2	3	1	3	4	1	1	4	2	1	4	4	4	5	4	5	4	5
0902	1	22	2.24	2	24	7	1	47	3	2	4				5	4	3	4	3	4	4	4	4	4	4	4	4	2	4	2	4	2	3	2	3	3	2	2	3	1	2	3	4	3	4	4	4	3	4
0903	1	21	2.76	3	24	7	1	47	3	3	5	5		0	4	4	5	4	5	4	4	3	4	4	5	4	4	4	5	3	4	3	4	4	3	4	4	4	4	1	4	4	4	3	5	4	5	3	4
0904	1	21	2.76	3	24	7	1	47	3	1	2	2	15000	0	4	4	3	4	4	4	3	4	4	3	4	4	4	2	4	2	3	2	4	2	3	3	1	2	3	1	2	3	4	3	4	4	3	4	3
0905	1	21	2.25	2	24	7	1	47	3	2	4	4	20000	1	4	4	4	4	4	5	5	5	5	5	4	5	5	1	5	1	5	1	4	4	3	3	4	4	1	2	3	1	5	5	5	4	4	4	4
0906	1	21	2.59	3	24	7	1	47	3	2	2	2	5000	1	5	4	5	5	4	4	5	4	5	4	5	5	5	2	4	1	5	1	1	3	3	4	2	3	1	3	2	4	5	4	4	5	5	5	4
0907	1	21	2.21	2	24	7	1	47	3	2	2	2	10000	1	4	5	4	4	5	5	4	5	4	4	5	4	5	2	5	2	3	3	3	3	3	3	3	4	3	1	3	3	5	5	5	5	4	4	5
0909	1	22	3.35	4	24	7	1	47	3	2	2	2		0	5	5	4	5	5	5	5	4	5	5	4	4	5	2	4	2	4	2	4	3	4	3	2	2	4	1	3	4	5	4	4	4	3	3	4
0910	1	22	2.6	3	24	7	1	47	3	2	2	2	5000	0	5	4	4	4	4	4	4	4	4	4	4	5	5	3	4	2	4	2	4	1	4	3	2	2	3	2	1	4	5	5	3	4	3	3	4
0911	1	22	3.64	5	24	7	1	47	4	4	6	4	30000	1	3	4	3	5	5	5	5	5	5	5	3	3	3	1	5	1			3	3	3	3	3	2	4	1	1	4	4	3	3	5	5	4	4
0912	1	22	2.01	2	24	7	1	47	3	1	4	4	30000	1	3	3	2	3	4	3	3	3	3	4	4	3	3	3	3	3	2	3	3	3	3	3	2	3	3	2	4	3	3	3	3	3	4	3	4
0913	1	21	2.63	3	24	7	1	47	3	2	2	2		1	4	5	4	4	3	4	4	3	4	5	5	4	4	2	5	1	5	2	4	2	3	3	1	2	4	2	2	4	4	4	4	4	4	3	3
0914	1	21	2.4	2	24	7	1	47	3	1	4	2	10000	1	3	3	3	3	3	3	3	3	3	3	3	3	3	3	3	3	3	3	4	4	4	4	2	4	4	1	4	4	3	3	3	3	3	3	3
0915	1	26	2.43	2	4	7	1	41	5	3	6	4	50000	1	4	3	3	4	4	3	3	3	3	4	3	3	3	4	1	4	2	4	3	4	4	4	4	4	4	1	4	4	4	4	5	3	3	3	4
0916	1	21	2.42	2	4	7	1	41	3	1	4	3	30000		5	3	3	3	3	4	4	3	4	4	4	4	5	1	4	1	3	2	3	1	4	3	2	1	3	1	2	3	3	3	4	3	4	3	3
0917	1	23	2.8	3	4	7	1	41	3	3	7	4	60000	0	4	4	4	1	5	1	3	1	4	3	5	3	4	3	3	2	3	3	3	3	3	2	2	2	2	2	3	1	4	3	5	4	3	2	4
0918	1	22	2.66	3	4	7	1	41	3	2	6	6	60000	0	4	4	2	4	4	4	3	4	4	4	4	4	3	2	4	3	4	3	3	2	3	4	2	2	3	1	2	2	3	2	3	4	4	4	4
0919	1	20	3.18	4	4	7	1	41	3	2	3	3	30000	0	4	3	4	4	4	4	4	4	5	5	4	4	4	3	4	2	4	4	3	2	3	3	2	3	3	1	3	3	4	5	4	4	5	5	5
0921	1	20	2	2	4	7	1	41	3	3	6	4	46000	1	4	3	3						3	3	4	3	4	2	4	3	3	2	3	2	3	3	2	3	3	1	2	3	3	3	4	3	4	4	4
0923	1	21	2.85	3	4	7	1	41	3	2	4	4	20000	0	4	4	3	4	5	4	4	4	5	5	4	4	4	2	5	1	4	2	3	3	4	4	3	4	3	2	4	4	3	3	4	5	5	5	5
0924	1		2.06	2	4	7	1	41	3	7	6	4	50000	0	3	4	3	1	4	3	5	2	2	3	2	4	4	3	2	5	2	4	3	3	4	2	2	1	3	2	2	4	4	5	2	4	2	3	3
0925	1	22	3.31	4	4	7	1	41	3	3	4		120000	1	4	4	4	4	4	4	3	3	5	4	4	4	4	5	5	5	4	5	4	4	4	4	4	4	4	1	4	4	3	3	5	4	4	4	4
0926	1	21	3	3	4	7	1	41	3	1	2	2	10000	0	4	4	4	4	4	4	4	4	5	5	4	4	4	3	3	3	3	3	4	3	3	3	2	3	4	1	3	3	3	4	4	4	4	4	4
0927	1	21	2.41	2	4	7	1	41	3	3	6	6	50000		4	4	4	4	4	4	4	4	5	5	5	4	4	1	5	1	4	2	4	4	3	4	1	4	4	1	4	4	4	5	4	4	5	4	4
0928	1	21	2.78	3	4	7	1	41	3	2	6	5	10000	1	4	3	4	4	3	4	4	4	4	4	4	4	4	2	4	2	4	4	3	3	3	4	3	3	2	2	3	3	3	4	4	3	4	4	4
0929	1	23	2.74	3	14	7	1	44	4	3	2	2	15000	1	3	4	3	3	2	2	3	2	3	4	4	3	4	3	3	3	3	3	3	2	2	3	3	3	2	2	4	3	4	3	3	3	3	3	3
0930	1	24	2.48	2	14	7	1	44	4	7	2	6	15000	1	4	3	4	3	4	4	4	4	4	3	4	4	4	3	4	2	4	4	3	2	3	4	4	4	4	1	4	3	3	4	3	3	4	4	4
0931	1	23	2.92	3	14	7	1	44	4	7	2		12000	1	4	2	3	3	3	3	4	3	4	3	4	4	3	4	2	4	2	4	2	2	3	2	2	2	2	2	3	3	3	4	3	4	4	4	4
0932	1	23	3.15	4	14	7	1	44	4	7	5	4	10000	0	3	3	3	4	4	3	3	3	4	4	5	4	3	5	5	5	2	5	3	2	2	3	4	3	3	1	4	3	4	4	4	4	3	4	3
0933	1	22	2.05	2	14	7	1	44	4	7	5	4	15000	1	4	4	4	4	4	4	4	4	4	4	3	3	4	2	4	2	4	2	3	2	3	3	2	2	3	2	2	3	4	4	4	4	4	4	4
0934	1	23	2.92	3	14	7	1	44	4	7	4	4	8000	1	4	5	4	4	5	4	4	5	4	4	4	5	5	1	5	1	4	2	4	1	4	4	1	1	4	1	1	4	4	4	4	4	4	4	4
0935	1	23	2.37	2	14	7	1	44	4	7	2	4	35000	0	4	4	4	4	4	4	4	4	4	4	4	4	4	3	3	3	3	3	3	2	2	3	3	3	2	3	2	2	5	4	4	4	4	4	4
0937	1	24	2.77	3	14	7	1	44	4	7	4		20000	0	5	4	4	3	3	2	3	3	4	3	4	3	3	4	3	5	3	5	4	3	3	4	3	4	4	1	4	4	4	4	4	2	3	3	3
0938	1	24	2.1	2	14	7	1	44	4	7	4	4	5000	1	4	3	4	3	4	4	4	3	4	4	4	4	4	2	4	2	4	2	3	3	3	3	3	3	3	1	3	4	3	4	4	4	4	4	4
0939	1	24	2.75	3	14	7	1	44	3	1	2	2	40000	1	2	4	4	4	3	3	3	2	5	4	4	4	5	1	5	1	4	1	4	1	3	4	2	1	3	2	1	3	4	5	3	5	4	5	4
0940	1	23	2.2	2	14	7	1	44	4	3	4	9		0	3	3	3	3	3	4	4	3	4	3	3	3	3	3	3	3	3	3	3	2	3	3	2	2	3	2	2	3	4	3	3	3	4	3	3
0941	1	25	2.5	2	14	7	1	44	4	3	5	6	50000	0	4	4	4	4	3	3	4	4	4	4	4	4	4	2	4	1	3	3	4	3	3	3	3	3	3	1	4	4	3	3	4	3	4	4	4
0942	1	23	2.75	3	14	7	1	44	4	2	2	2	5000	0	4	4	4	4	4	5	5	4	3	4	5	4	5	1	3	3	4	3	2	2	3	2	2	2	2	3	2	4	5	4	4	5	4	4	4
0943	1	23	2.27	2	14	7	1	44	3	3	3			0	4	4	4	4	5	4	3	4	5	4	4	5	4	3	4	2	5	2	3	1	3	4	1	2	3	2	2	3	4	4	5	3	4	5	4
0944	1	24	3.07	4	14	7	1	44	4	1	3	3	10000	1	5	3	5	5	5	5	4	4	4	5	4	4	4	1	5	1	4	2	4	1	4	4	1	1	4	1	1	4	5	4	4	4	5	4	4
0945	1	23	3.14	4	14	7	1	44	4	1	2	2	15000	0	3	5	4	3	3	4	4	4	3	3	4	4	3	2	4	2	4	2	3	2	3	3	2	1	4	2	2	3	4	4	3	4	4	4	4
0948	1	23	2.19	2	14	7	1	44	4	1	2	2	30000	1	4	4	3	4	4	2	2	3	5	4	5	5	4	2	3	4	3	1	4	3	3	4	4	4	4	1	4	4	4	4	4	4	4	4	4
0949	1	22	3.34	4	6	7	1	42	3	3	2	2	15000	1	4	3	4	4	3	3	3	4	4	3	4	4	4	4	3	3	3	4	3	2	3	3	4	2	1	2	4	3	3	4	3	3	3	3	3
0950	1	21	2.24	2	6	7	1	42	3	6	6	5	60000	1	5	4	5	4	3	3	3	4	3	4	4	4	3	2	4	2	4	2	4	2	2	3	3	3	3	1	3	3	4	4	3	3	4	4	3
0951	1	20	2.75	3	6	7	1	42	3	6	9	6	15000	1	3	2	3	3	3	2	2	2	4	3	4	4	3	3	3	5	3	3	2	2	2	2	2	2	1	2	2	3	3	3	4	1	3	3	2
0952	1	22	2.2	2	6	7	1	42	3	1	4	4	20000	1	3	3	4	2	2	3	3	4	4	4	4	4	3	4	4	2	4	1	3	3	3	2	3	3	2	2	3	4	4	4	3	4	4	3	3
0954	1	23	2.43	2	6	7	1	42	3	2	2		9000	0	3	3	3	3	4	4	4	3	4	3	4	3	3	4	3	3	3	3	3	4	3	3	4	4	3	2	4	3	4	4	3	3	3	4	3
0955	1	24	2.8	3	6	7	1	42	3	3	3	3	20000	0	3	4	3	3	2	3	3	3	3	3	2	3	2	4	3	3	4	1	3	2	2	2	2	2	2	3	4	3	3	3	3	3	3	3	3
0957	1	22	2.51	3	6	7	1	42	3	6	2	4	15000	0	3	3	4	3	3	4	4	4	4	4	4	4	4	3	4	3	3	3	3	3	3	3	2	3	3	1	3	3	4	4	4	4	4	4	4
0958	1	22	2.75	3	6	7	1	42	3	2	2	2	15000		5	4	4	4	4	4	4	3	5	4	4	5	4	2	4	2	4	2	3	3	3	4	3	3	4	2	3	4	5	4	4	4	4	4	4
0959	1	22	2.3	2	6	7	1	42	3	2	2	4	20000	0	5	4	4	3	3	4	4	4	5	4	5	4	4	3	5	3	4	3	4	3	3	4	3	3	3	2	4	4	4	4	4	4	4	4	4
0960	1	21	2.5	2	6	7	1	42	3	2	7	6	30000	1	5	3	4	4	4	3	3	4	4	3	5	4	4	3	4	4	3	5	4	4	3	3	4	4	3	1	4	4	4	3	4	4	3	3	3
0961	1	21			6	7	1	42	3	2	2	2		0	4	4	4	4	4	3	3	3	4	4	4	4	4	2	3	2	4	4	4	2	2	2	4	3	3	1	3	3	5	5	3	3	3	3	3
0962	1	22	2.71	3	6	7	1	42	3	6	5	6	40000	0	4	4	4	4	4	4	4	4	5	4	4	4	5	4	4	4	4	4	3	3	3	4	3	3	3	2	3	4	5	4	4	3	3	4	5
0963	1	21	2.92	3	6	7	1	42	3	6	5	5	30000	1	4	4	4	3	3	3	3	3	4	4	3	4	4	3	4	3	3	4	2	3	3	3	3	3	4	1	3	3	3	3	3	4	4	4	4
0964	1	21	2.23	2	6	7	1	42	3	3	4		9000	0	4	4	3	3	3	3	3	3	3	3	3	3	2	2	4	1	2	4	3	3	2	3	3	3	3	2	3	4	3	3	2	3	3	3	2
0966	1	22	2.3	2	6	7	1	42	3	1	2	5		0	4	4	3	3	3	2	3	3	4	3	3	4	4	3	5	5	5	2	3	3	3	3	3	4	3	1	4	3	2	3	4	3	4	3	3
0967	1	22	2.71	3	6	7	1	42	3	2	2	2		0	4	4	4	3	3	3	3	4	4	3	5	4	4	3	4	3	5	3	3	3	3	4	4	4	3	1	4	4	5	4	3	3	2	3	3
0968	1	22	2.4	2	6	7	1	42	3	2		2		0	4	4	4	3	3	3	3	3	5	3	5	4	4	3	4	3	5	3	3	3	3	4	4	4	3	1	4	4	5	4	4	3	2	3	3
0970	1	20	2.2	2	25	4	3	35	3	1	2	2			4	4	4	4	4	4	4	4	5	4	4	4	4	3	4	5	4	4	3	2	3	3	2	2	3	2	3	3	4	4	4	3	3	3	3
0971	1	27	2.46	2	25	4	3	35	3	2	6	4	40000	0	4	3	3	4	4	4	4	3	3	3	3	3	3	3	4	4	4		3	4	3	4	4	4	4	1	3	3	3	3	3	2	3	3	4
0972	1	24	2.24	2	25	4	3	35	4	6	4	6	20000	0	4	4	4	3	3	4	4	5	5	3	4	5	4	2	3	2	1	3	4	2	3	4	3	4	3	1	3	4	2	3	4	2	2	1	2
0974	1	20	2.2	2	25	4	3	35	3	1	2	2			4	4	4	4	4	4	4	4	4	3	4	4	4	2	4	2	4	2	4	1	4	4	1	1	4	1	1	4	4	4	4	4	4	4	4
0977	1	23	2.34	2	25	4	3	35	3	3	4	4	40000	0	3	3	4	4	2	3	3	3	4	3	4	4	4	2	3	3	3	2	3	3	3	3	2	3	3	2	3	3	4	3	3	3	3	3	3
0978	1	22	2.5	2	14	4	3	32	3	6	5	5	15000	0	5	5	4	4	4	4	4	4	5	5	4	4	4	2	3	3	5	2	4	2	4	4	4	4	4	1	4	4	4	4	4	4	4	3	4
0979	1	21	1.97	1	14	4	3	32	3	4	3	2	20000	0	5	2	3	4	4	4	3	3	4	4	4	4	3	3	3	4	3	1	4	3	3	3	4	4	4	1	4	4	4	3	3	3	3	3	4
0980	1	21	2.6	3	14	4	3	32	3	4	3	2	40000	0	3	3	3	4	3	3	3	4	3	3	5	4	3	2	5	4	2	3	3	2	3	4	3	3	4	2	4	4	3	3	3	3	3	3	4
0981	1	21	1.9	1	14	4	3	32	3	4	3	3	25000	0	4	3	3	3	3	3	4	3	4	3	4	4	3	3	4	5	3	3	3	4	3	3	4	4	3	2	4	4	4	4	4	3	3	3	3
0982	1	26	2.55	3	16	4	3	33	3	3	3	1	60000	0	5	3	4	4	4	4	5	4	5	5	5	5	4	5	5	5	4	5	4	4	3	4	4	4	3	2	4	4	4	5	5	4	4	5	5
0984	1	24	2.3	2	14	4	3	32	4	4	6	6	100000	1	4	5	4	5	4	5	4	5	4	4	5	5	4	1	5	2	4	2	4	3	4	4	2	1	3	1	2	4	5	5	4	4	4	5	5
0985	1	18			6	6	2	38	2	5	4			1	4	4	4	4	4	4	4	4	4	4	4	4	4	2	4	2	4	2	4	1	4	4	1	2	4	1	1	4	4	4	4	4	4	4	4
0986	1	21	1.68	1	6	6	2	38	3	6	3	4	25000	1	4	5	4	4	4	5	4	5	4	3	4	5	4	2	4	1	4	2	3	3	3	3	3	4	3	1	2	3	4	5	4	4	4	4	3
0987	1	21	2.62	3	6	6	2	38	3	3	6	6	30000	1	3	5	2	2	3	4	4	5	4	4	4	3	4	2	5	1	4	2	4	3	3	3	1	3	1	3	4	3	4	4	5	4	5	3	4
0988	1	19	2.33	2	6	6	2	38	3	6	2	2	30000	0	4	4	3	4	4	4	4	3	3	4	4	4	4	2	3	3	4	3	4		3	3	2	2	3	2	2	3	3	3	4	4	3	4	4
0990	1	21	3.97	5	6	6	2	38	3	6	5	9		0	4	3	3	3	4	2	3	4	3	4	4	3	4	2	4	2	3	2	3	3	3	3	3	2	3	3	2	2	3	4	3	4	3	4	3
0991	1	21	3.29	4	6	6	2	38	3	2	4	4	45000	1	4	4	5	4	4	4	4	4	5	4	4	4	4	3	5	4	4	3	4	3	3	3	3	3	3	2	3	3	4	4	4	4	4	4	4
0992	1	21	2.3	2	6	6	2	38	3	7	6	6	30000	1	5	4	5	5	4	4	5	5	4	5	4	4	4	2	4	2	4	3	3	4	3	3	3	3	3	2	2	3	4	5	4	5	5	5	4
0993	1	21	2.5	2	6	6	2	38	3	3	7	7	60000	1	3	4	4	4	3	3	3	3	5	3	4	4	4	4	3	4	1	5	2	2	2	3	1	2	3	1	1	4	5	4	4	3	2	2	4
0994	1	20	2.37	2	18	6	2	39	3	4	2	2	30000	1	3	4	4	2	3	3	3	2	3	3	3	4	5	2	4	2	3	4	3	2	2	2	3	2	3	2	2	4	3	4	4	3	5	5	5
0995	1	21	2.02	2	18	5	0	37	3	4	6	6	75000	1	4	4	4	4	4	4	4	3	4	3	3	4	3	3	4	3	3	2	4	3	3	3	2	3	3	2	3	3	4	3	4	3	4	4	4
0996	1	22	2.78	3	18	5	0	37	3	7	3	4		1	4	5	5	4	4	5	5	5	4	4	5	5	5	2	4	2	4	2	4	1	4	4	3	4	4	2	4	4	4	5	5	5	5	5	5
0998	1	21	2.06	2	18	5	0	37	3	4	6	6	60000	0	4	4	4	4	5	3	4	5	4	5	5	4	5	1	5	1	4	2	3	2	4	4	1	2	3	1	2	4	5	4	4	4	5	5	5
0999	1	21			18	5	0	37	3	4	3	4	25000	0	4	2	3	4	3	3	3	3	3	3	3	3	3	2	4	2	4	1	2	1	2	3	3	1	2	2	1	2	3	3	3	3	3	3	2
1001	1	21	3.58	5	18	5	0	37	3	7	6	3	30000	0	4	3	3	3	2	2	2	2	3	3	4	3	3	3	3	4	3	3	3	3	3	3	3	3	3	2	3	3	3	3	4	2	2	2	3
1006	1	21	2.5	2	18	5	0	37	3	7	4	3	9000	0	5	3	2	1	2	3	3	4	3	4	4	3	4	1	5	2	2	3	3	3	4	3	3	4	4	2	3	3	4	3	3	2	3	2	3
1007	1	23	2.58	3	18	5	0	37	5	7	2		30000	0	4	4	5	3	3	3	4	4	3	4	4	4	3	2	4	2	4	2	3	2	4	3	3	2	3	2	3	3	3	3	3	3	3	3	4
1008	1	22	2.59	3	18	5	0	37	5	6	2	2	100000	0	5	5	5	4	5	4	5	3	4	4	4	4	3	2	5	2	4	1	3	4	3	3	1	4	3	2	4	4	5	4	5	5	4	3	4
1009	1	21	3.01	4	6	5	0	36	2	2	6	2	100000	1	5	5	4	5	4	4	5	4	5	4	5	5	4	4	4	4	3	5	3	2	3	3	1	3	3	1	3	3	4	5	5	4	4	4	4
1010	1	21	2.35	2	6	5	0	36	3	2	2	2	5000	0	3	3	3	3	3	3	3	3	3	3	3	3	3	3	3	3	3	3	3	3	3	3	3	3	3	2	3	3	3	3	3	3	3	3	3
1011	1	21	2.8	3	6	5	0	36	3	4	4	4	100000	1	5	4	4	4	4	4	4	4	4	4	4	4	4	3	3	3	4	4	4	3	4	4	4	4	4	1	4	4	4	4	4	4	4	4	4
1012	1	21	3.01	4	6	5	0	36	3	3	2		20500	1	4	3	4	3	3	3	4	3	4	3	4	3	4	3	4	3	4	2	3	3	2	2	2	2	2	2	3	2	4	3	4	3	3	4	3
1013	1	22	3.11	4	6	5	0	36	3	3	2	2	6000	0	5	5	4	4	5	4	4	5	5	5	5	5	4	3	3	3	4	3	3	3	3	3	3	4	3	2	4	4	5	5	4	4	4	5	5
1014	1	21	3	3	6	5	0	36	3	4	4	3	50000	1	4	4	4	3	3	4	4	3	4	3	3	3	3	2	4	3	3	2	4	4	3	3	3	3	3	2	3	3	4	4	3	3	4	5	4
1015	1	22	2	2	6	5	0	36	3	2	2	2		0	4	2	3	3	2	2	3	2	3	3	3	3	2	4	3	5	4	5	3	3	3	3	3	4	4	2	3	3	2	2	2	3	3	3	3
1016	1	22	2.75	3	6	5	0	36	3	3	2		40000	1	4	4	4	4	4	4	4	4	4	4	4	4	4	2	4	2	4	2	3	2	2	3	2	3	2	2	2	3	4	4	4	4	4	4	4
1017	1	22	3.5	4	6	5	0	36	3	4	6	6	100000	0	3	3	3	3	3	3	3	3	3	3	3	3	3	3	3	3	3	3	3	4	3	3	3	3	3	2	4	4	3	3	3	3	3	3	3
1018	1	21	2.75	3	6	5	0	36	3	1	2	2	30000	1	5	5	5	4	5	5	5	5	5	5	5	5	5	3	5	1	5	1	4	1	4	4	1	1	4	1	1	4	5	5	5	5	5	5	5
1019	1	23	3.2	4	6	5	0	36	3	7	6	1	38000	0	4	4	3	3	4	3	3	4	4	4	3	3	4	4	4	4	4	2	3	3	3	3	2	3	3	3	3	3	4	4	3	2	2	3	3
1020	1	22	3.1	4	6	5	0	36	3	7	2	2	9000	1	4	4	4	3	3	3	3	3	4	3	4	4	3	5	3	5	4	4	4	4	3	3	4	4	3	1	4	4	4	4	3	3	3	3	4
1021	1	21	3.65	5	6	5	0	36	3	7	6	6	40000	1	4	4	4	4	4	4	4	4	4	4	4	4	4	4	3	4	3	4	4	4	4	4	4	4	4	1	4	4	5	4	5	3	4	5	5
1022	1	21	2.54	3	6	5	0	36	3	7	3	3	60000		4	3	3	3	3	3	3	3	4	3	4	3	3	2	4	2	4	3	4	3	3	4	1	4	4	1	4	4	3	3	3	2	3	3	3
1023	1	23	3.04	4	6	5	0	36	3	6	4	4	50000	0	4	4	4	4	4	4	4	4	4	4	4	4	4	4	3	3	3	4	3	3	3	3	3	3	3	2	3	3	4	4	4	4	4	4	4
1024	1	22	2.66	3	6	5	0	36	3	6	1	1		1	4	4	4	3	4	4	4	4	4	4	4	3	3	5	1	5	4	3	4	2	3	3	3	4	3	1	4	4	4	4	4	2	2	3	3
1025	1	23	2.75	3	6	5	0	36	3	3	2	2	10000	1	4	5	4	4	4	4	4	4	5	5	4	4	4	2	4	2	4	2	3	3	3	3	3	2	2	2	3	4	4	4	4	4	4	4	5
1026	1	23	2.87	3	6	5	0	36	3	3	2	2			3	3	4	4	3	4	4	3	3	3	4	3	3	2	3	3	3	3	4	2	4	3	3	1	3	1	3	3	3	3	3	3	3	3	4
1027	1	23			6	5	0	36	3	4	2	2		1	5	3	5	3	3	3	3	3	5	3	3	3	3	3	3	3	3	3	3	4	4	3	3	3	3	2	2	3	4	3	4	3	5	3	3
1028	1	25	2.91	3	6	5	0	36	3	1	1	1	20000	1	3	4	4	5	4	4	4	4	4	5	4	4	4	2	4	2	4	2	4	4	3	2	2	2	3	2	4	4	5	4	4	4	4	4	4
1029	1	21	3.01	4	6	5	0	36	3	3	2	3	20000		5	4	5	4	4	5	4	4	5	4	4	4	4	3	3	2	5	2	2	2	3	3	3	2	3	2	2	3	5	4	4	4	4	4	5
1030	1	22			6	5	0	36	3	2	2	2	500000	0	4	4	4	4	4	4	4	4	4	4	4	4	4	2	4	2	4	2	3	2	3	3	2	2	3	2	2	3	4	4	4	4	4	4	4
1031	1	22	2.38	2	6	5	0	36	3	6	3	3	80000	1	5	4	5	4	4	4	3	3	4	3	4	4	4	2	3	3	4	2	3	2	3	3	2	4	3	1	4	4	4	4	4	4	4	4	4
1032	1	22	3.01	4	6	5	0	36	3	4	9	9	220000	0	4	4	3	4	3	3	3	3	5	5	3	5	4	2	4	2	5	3	4	3	3	4	4	4	4	2	4	4	5	5	3	3	3	3	3
1035	1	21	3.01	4	6	5	0	36	3	3	1	2	20000	0	4	4	4	3	3	3	3	3	4	4	3	3	3	2	4	2	4	2	3	2	3	3	2	2	3	2	2	3	4	4	4	3	3	3	3
1036	1	21	3.2	4	6	5	0	36	3	3	3	3	100000	0	3	4	4	3	4	4	4	4	4	4	4	4	4	3	4	3	4	3	3	3	3	3	4	4	3	2	4	3	4	4	4	4	4	4	4
1037	1	23	2.7	3	6	5	0	36	3	7	6	6	100000	1	4	4	4	4	4	4	4	4	4	4	4	4	4	2	4	2	4	2	4	3	3	3	2	3	3	2	3	3	4	4	4	4	4	4	4
1038	1	22	2.78	3	6	5	0	36	3	1	2		200000	1	4	5	3	3	3	3	3	3	4	4	3	3	3	3	3	3	3	3	3	3	3	2	3	3	3	2	3	3	4	4	4	3	3	3	3
1039	1	23	3.14	4	6	5	0	36	3	7	4	6	50000	1	4	4	4	3	3	3	3	3	3	3	3	3	3	3	3	3	3	3	4	4	3	4	4	4	4	1	4	4	3	3	4	3	3	3	3
1040	1	22	3.21	4	6	5	0	36	3	5	4	6	70000	0	4	3	4	4	4	5	3	3	4	3	4	4	3	4	4	2	5	4	4	4	3	3	4	2	3	2	4	3	4	4	4	4	2	3	4
1041	1	21	3.01	4	6	5	0	36	3	6	2	2		0	4	3	4	3	3	4	4	4	3	3	3	4	4	2	3	2	4	2	3	2	3	3	2	2	3	2	2	3	3	4	3	3	4	4	4
1042	1	22	2.48	2	6	5	0	36	3	3	4				3	3	3	3	3	3	3	3	3	3	4	4	4	3	4	3													4	4	4	3	3	3	4
1043	1	24	3.5	4	6	5	0	36	3	7	2	2	20000	0	1	2	4	3	3	3	4	3	3	3	4	3	4	4	3	4	2	3	1	3	2	1	3	3	1	3	4	2	4	3.75019	3	4	3	3	4
1044	1	24	2.33	2	6	5	0	36	4	1	2	2	30000	1	4	3	3	3	3	3	3	3	3	3	3	3	3	3	3	3	3	3	3	3	3	3	3	3	3	2	3	3	3	3	3	3	3	3	3
1045	1	24	2.36	2	6	5	0	36	4	7	5	2	12000	0	4	4	5	5	5	4	4	5	5	5	5	5	5	1	4	2	4	3	4	2	3	3	4	4	4	2	4	4	4	4	5	5	5	5	5
1046	1	24	3.4	4	6	5	0	36	4	2	5	4	30000	1	4	3	3	3	2	4	3	4	3	3	3	3	3	3	3	3	3	3	3	3	3	3	3	3	2	2	3	3	4	4	3	3	3	3	3
1047	1	31	2.59	3	6	5	0	36		2	2			0	3	3	3	3	3	3	3	3	3	3	3	3	3	3	3	3	3	3	3	2	3	3	2	2	3	2	2	3	3	3	3	3	3	3	3
1048	1	23	3.21	4	6	5	0	36	4	1	2	2	20000	0	4	4	4	4	4	4	4	4	4	4	4	4	4	2	4	2	4	2	3	2	3	3	2	2	3	2	2	3	4	4	4	4	4	4	4
1049	1	22	3.22	4	6	5	0	36	4	3	3	3		1	4	3	3	3	3	3	3	3	4	4	3	3	3	4	3	4	4	4	3	2	3	3	3	3	3	2	3	3	3	3	3	3	3	3	3
1050	1	23	3.59	5	6	5	0	36	4	2	3	4	40000	1	4	5	4	4	4	4	4	4	4	4	4	4	4	2	4	1	4	2	3	4	3	3	4	4	3	1	4	4	4	5	5	3	4	4	4
1053	1	22	3	3	6	5	0	36	4	4	9	9		1	4	4	4	3	3	4	4	3	4	3	3	3	3	2	4	3	3	2	4	4	3	3	3	3	3	2	3	3	4	4	3	3	4	5	4
1054	1	22	3.12	4	6	5	0	36	4	2	2	2	10000	0	4	4	3	3	3	3	3	3	4	3	3	3	3	3	3	3	3	3	3	2	3	3	2	2	3	2	2	3	4	4	4	4	4	4	4
1055	1	22	3.2	4	6	5	0	36	4	4	3	2	30000	1	5	5	5	4	4	4	4	4	5	5	5	5	5	1	5	1	5	1	4	3	4	4	4	4	4	1	4	4	5	5	5	4	4	5	5
1056	1	24			6	5	0	36	4	7	2	2	80000	0	4	5	3	4	4	4	5	4	4	4	5	5	5	4	4	5	4	3	4	4	4	4	4	4	4	1	4	4	4	4	4	5	4	5	5
1057	1	23	3.15	4	6	5	0	36	4	7	2	2	15000	1	4	4	3	4	4	4	4	4	4	4	4	5	4	5	4	5	4	5	4	3	4	4	3	4	3	2	4	3	5	5	3	3	4	4	3
1058	1	22	2.92	3	6	5	0	36	4	4	2	2	50000	1	5	5	5	4	5	5	4	4	5	4	5	5	5	5	1	5	5	5	4	2	3	3	3	4	3	1	4	4	5	5	5	4	4	4	5
1059	1	23	2.83	3	6	5	0	36	4	1	2	2	5000	1	4	3	3	4	3	4	3	3	4	4	4	3	3	3	3	3	3	3	3	3	2	3	3	3	2	3	3	3	3	3	3	3	3	4	3
1060	1	23			6	5	0	36	4	3	4			1	3	5	5	4	4	4	4	4	5	5	4	4	4	1	5	1	3		3	2	3	3	2	2	3	2	2	3	4	4	4	4	5	4	5
1061	1	22	3.03	4	6	5	0	36	4	6	4	4		0	3	3	3	3	3	3	3	3	3	3	3	3	3	3	3	3	3	3	3	3	3	3	2	3	3	2	2	2	3	3	3	3	3	3	3
1062	1	25			6	5	0	36	4	7	9	9		1	3	3	3	3	3	3	3	3	3	3	3	3	3	3	3	3	3	3	3	2	3	3	2	2	3	2	2	3	3	3	3	3	3	3	3
1063	1	23	2.96	3	6	5	0	36	4	3	2		20000	1	4	4	4	4	3	4	4	4	4	3	4	4	4	2	4	2	3	3	3	3	3	3	2	4	1	1	4	4	3	3	3	3	3	3	4
1064	1	24	2.78	3	6	5	0	36	4	4	5	5	40000	1	4	4	4	4	4	4	4	4	4	3	4	4	3	2	4	2	4	2	3	3	3	3	4	4	2	3	3	4	4	4	4	4	3	3	4
1066	1	23	3	3	6	5	0	36	4	3	2		15000	1	5	5	5	3	3	4	3	3	5	3	5	5	5	5	5	5	5	5	3	2	3	3	2	2	3	2	2	3	5	5	3	4	3	3	3
1067	1	23	2.8	3	6	5	0	36	4	3	3	3	30000	0	4	5	4	3	4	4	4	4	4	4	3	3	3	3	3	3	3	3	3	3	3	3	3	3	3	2	3	3	3	3	4	3	3	4	4
1068	1	26	2.4	2	6	5	0	36	4	6	2		12000	0	4	4	4	4	4	4	4	4	3	4	4	4	4	3	3	3	4	2	3	4	4	4	4	4	4	1	4	4	5	4	5	3	4	4	5
1069	1	21	2.96	3	6	5	0	36	4	3	4	6	60000	0	4	3	3	3	3	3	3	3	4	3	3	3	3	3	3	3	3	3	3	3	3	3	3	3	3	2	4	3	3	3	3	3	3	4	3
1070	1	22	2.54	3	6	5	0	36	4	4	2		50000	0	4		4	3	3	3	3	3	4	4	5	4	4	3	3	3	4	3	3	4	3	3	4	4	4	1	4	4	4	4	3	3	4	3	4
1071	1	23	2.7	3	6	5	0	36	4	4	1		100000	1	4	4	4	3	3	3	3	3	4	3	4	4	4	4	3	3	4	4	3	3	3	3	3	3	3	2	4	4	3	4	3	3	3	3	3
1072	1	24	2.3	2	6	5	0	36	4	3	2		27000	0	5	3	4	5	4	4	5	3	4	5	4	4	4	2	4	3	4	3	4	1	3	3	1	2	4	2	1	3	4	4	4	4	5	4	3
1073	1	22	2.4	2	4	8	0	48	4	6	6	6	50000	0	4	3	3	3	4	3	3	4	3	3	3	3	3	2	3	3	3	3	3	2	3	2	3	2	4	2	2	2	3	4	3	3	3	4	3
1076	1	23	3.63	5	4	8	0	48	4	3	6	6	120000	0	3	3	3	4	2	2	2	3	3	4	4	4	3	4	3	3	3	3	2	3	2	3	3	2	2	2	2	3	3	4	4	3	3	3	4
1077	1	21	3.17	4	4	8	0	48	4	1	6	2	30000	0	4	3	4	4	4	4	3	4	4	4	3	3	4	2	4	2	4	2	3	2	3	3	2	2	3	2	2	3	4	4	4	4	4	4	4
1078	1	23	3.05	4	4	8	0	48	4	1	2	2	18000	0	4	4	3	3	4	4	4	4	4	4	4	4	4	2	4	2	4	2	3	1	3	4	1	2	3	2	1	3	4	3	4	4	4	4	3
1079	1	22	3.53	5	4	8	0	48	4	3	6	6	60000	0	3	3	3	4	3	3	3	4	3	4	3	4	3	2	3	3	4	2	3	2	2	3	2	2	2	2	2	3	3	3	3	4	4	3	3
1080	1	23	2.7	3	4	8	0	48	4	6	8	7	100000	1	3	2	2	3	2	3	3	3	3	2	3	3	2	2	4	1	4	2	3	1	4	4	1	1	4	1	1	4	3	2	3	3	3	3	3
1081	1	23	2.75	3	4	8	0	48	4	6	6	6	100000	1	4	4	4	4	3	4	3	3	4	4	4	3	4	3	4	3	3	2	3	3	3	3	3	3	3	1	3	4	4	3	3	4	4	3	3
1082	1	22	3.1	4	4	8	0	48	4	3	6	6	100000	1	4	4	4	4	3	4	3	3	4	3	5	3	4	2	4	2	3	2	3	3	3	3	3	3	2	1	4	3	3	4	3	3	3	3	2
1083	1	22	3.16	4	18	8	0	49	4	7	5	1	100000	0	4	3	2	4	4	4	3	3	4	3	4	3	4	3	3	3	4	2	3	3	2	3	2	2	3	3	3	2	4	4	3	4	3	4	3
1084	1	28	3.15	4	11	8	0	49	4	7	5	3	30000	1	4	3	3	4	3	3	3	4	4	4	3	4	4	3	3	3	4	3	3	3	3	3	3	3	3	2	4	4	3	3	3	3	3	4	4
1085	1	23	2.81	3	18	8	0	49	4	3	4	4	50000	1	3	4	3	4	3	4	4	3	5	4	4	4	5	3	4	3	4	3	4	3	3	3	2	4	4	1	4	3	4	4	4	3	4	4	4
1086	1	22	3.02	4	11	8	0	49	4	4	4	4		0	4	4	4	4	4	4	4	4	4	5	4	5	4	1	5	1	4	2	3	1	3	4	2	2	3	2	1	4	5	4	4	4	5	4	5
1087	1	24	2.5	2	11	8	0	49	4	4	7	5	50000	0	3	3	3	4	3	4	3	4	3	4	4	3	3	3	4	3	3	3	2	2	2	3	2	3	3	2	2	3	4	3	4	3	3	3	4
1088	1	24	2.7	3	11	8	0	49	4	3	4	4	35000	0	4	4	3	3	3	3	4	4	4	4	4	4	4	3	4	2	4	2	3	3	3	3	3	3	3	2	2	3	4	4	3	4	3	4	4
1089	1	22	2.51	3	11	8	0	49	4	6	6	6	70000	0	5	4	4	4	3	5	4	4	4	5	4	4	4	2	4	1	4	1	3	2	4	3	2	1	3	1	2	3	3	4	5	4	4	4	3
1091	1	22	2.63	3	26	8	0	50	4	3	6	6	80000	0	5	4	4	4	3	3	3	3	4	3	5	3	3	3	3	3	3	5	4	2	2	3	2	2	3	2	2	4	3	4	4	2	3	4	3
1092	1	21	3.7	5	26	8	0	50	4	2	6	3	500000	0	3	4	3	4	5	3	3	3	4	4	3	3	4	2	5	3	3	3	3	2	2	2	2	3	3	2	2	3	3	3	5	5	5	5	5
1094	1	23	3.27	4	26	8	0	50	4	3	4	2	40000	0	4	4	3	4	4	4	4	4	4	3	4	4	4	5	4	2	4	5	3	4	3	3	2	4	4	1	4	3	4	4	4	4	4	4	4
1096	1	22	3.53	5	4	8	0	48	4	3	6	6	70000	0	4	4	5	3	3	4	3	3	4	4	3	4	4	2	4	3	4	2	4	1	3	3	2	1	4	2	2	3	4	4	3	3	3	4	4
1097	1		2.5	2	4	8	0	48	4	6	2		40000	0	3	3	3	3	3	3	3	3	3	3	4	4	4	2	4	2	3	3	2	3	3	3	2	2	3	2	2	3	3	3	3	3	3	3	4
1098	1	23	3	3	4	8	0	48	4	4	8	7	100000	1	5	4	4	4	3	5	5	5	4	4	4	4	5	3	4	1	3	1	3	2	3	3	2	3	4	2	2	4	5	5	4	3	4	5	4
1099	1	22	2.85	3	4	8	0	48	4	2	6	2		1	3	3	3	3	3	3	2	3	3	4	4	3	3	3	4	3	3	2	3	2	3	2	2	2	3	3	2	3	4	3	2	3	2	3	4
1100	1	22	2.52	3	4	8	0	48	4	4	3	3	55000	0	3	3	3	3	3	4	4	3	4	4	3	3	3	3	4	3	3	3	3	3	3	3	3	3	3	2	3	3	4	3	3	3	3	4	3
1101	1	24	3.87	5	4	8	0	48	4	3	8	8	100000	1	3	3	3	3	3	3	3	3	3	3	3	3	3	3	3	3	4	2	3	2	3	3	2	2	3	2	2	3	3	3	3	3	3	3	3
1103	1	23	2.78	3	4	8	0	48	4	2	6	6	60000	1	4	3	3	3	3	3	3	3	4	4	3	3	3	2	4	2	2	4	3	2	3	3	2	2	3	2	2	3	3	4	3	3	3	3	3
1107	1	23	3.04	4	4	8	0	48	4		1	2	150000	0	4	4	4	5	5	4	4	3	4	4	4	4	4	2	4	2	4	2	3	2	4	4	2	1	3	2	2	3	4	4	4	4	4	4	4
1108	1	22	3.7	5	4	8	0	48	4	3	7	6	200000	0	3	4	5	3	4	3	4	3	4	4	5	4	4	2	4	2	4	2	3	2	3	4	1	1	3	1	1	4	4	5	4	4	4	4	4
1109	1	22	2.6	3	4	8	0	48	4	3	7	7	200000	0	3	4	4	4	4	4	4	4	4	4	3	3	4	2	4	2	4	3	4	3	3	3	3	2	3	2	3	3	4	4	4	3	3	3	4
1110	1	22	2.85	3	4	8	0	48	4	7	5	2		0	4	4	4	2	2	3	3	3	4	4	4	4	3	2	4	2	3	2	4	2	3	3	2	3	1	2	4	4	3	4	3	3	4	4	4
1111	1	22	2.5	2	4	8	0	48	4	4	2	2	50000	0	3	3	3	3	4	3	3	4	4	4	3	3	3	3	3	3	3	3	3	3	3	3	3	3	3	2	4	3	3	3	3	3	3	3	3
1112	1	23	3.22	4	4	8	0	48	4	7	5	9	250000	0	4	3	3	4	4	3	3	3	4	4	4	3	4	3	3	3	3	3	3	3	3	3	3	3	3	1	4	4	4	4	3	4	3	3	3
1115	1	26	3.49	4	11	8	0	49	4	4	4	6	50000	0	4	3	3	4	4	2	3	3	4	4	4	5	5	1	3	3	2	2	4	4	4	4	3	4	4	1	4	4	3	3	5	3	2	3	3
1116	1	22	2.87	3	11	8	0	49	4	6	6	5		1	3	4	4	3	3	4	4	4	4	3	3	3	3	3	4	3	3	2	3	2	4	3	2	2	4	2	1	3	4	3	3	3	4	4	4
1117	1	23	2.05	2	11	8	0	49	4	3	9	9		0	4	3	3	4	3	4	4	3	4	3	3	3	4	3	4	2	4	3	3	2	3	2	3	3	3	2	3	2	4	4	3	4	4	4	3
1118	1	22	3.93	5	11	8	0	49	4	6	6	6	60000	0	3	4	4	4	3	4	4	3	3	3	4	4	4	2	4	2	3	2	3	2		2	2	2	2	3	2	3	3	4	4	4	4	4	3
1119	1	22	2.87	3	11	8	0	49	4	3	6	6		0	3	4	2	3	3	3	3	3	4	3	3	4	4	2	4	2	4	3	3	4	2	3	3		3	2	3	3	3	3	3	3	4	3	4
1122	1	28	2.46	2	11	8	0	49	3	3	2	2	20000	0	4	5	4	2	2	3	4	2	4	5	4	4	4	3	3	2	5	1	2	2	3	3	2	3	3	3	3	4	3	4	4	3	3	4	4
1123	1	22	3.79	5	11	8	0	49	3	2	2	2	23000	0	4	4	3	4	4	3	3	4	5	5	5	5	5	2	5	3	5	3	3	3	3	3	4	4	3	2	3	4	4	4	3	2	3	3	4
1125	1	22	2.5	2	11	8	0	49	3	6	4	3		1	4	5	4	4	5	5	4	4	5	4	5	4	5	2	4	2	4	2	3	4	3	2	3	2	3	2	2	3	4	4	4	4	5	4	5
1126	1	22	2.5	2	11	8	0	49	3	3	6	2		1	4	3	4	4	3	4	4	4	4	4	4	3	4	2	5	2	4	2	4	1	4	4	1	1	4	1	1	4	3	4	5	4	4	3	4
1127	1	22	2	2	11	8	0	49	3	6	6	6		1	4	4	3	4	3	4	3	4	3	4	4	4	4	3	4	3	2	3	2	2	2	3	3	2	2	2	3	3	3	4	3	3	4	3	3
1128	1	22	2.17	2	11	8	0	49	3	6	5	5	250000	1	4	4	5	3	5	5	4	5	4	4	4	5	5	3	4	4	4	4	3	3	4	4	1	4	3	2	3	3	4	5	4	5	5	4	4
1129	1	22	2.87	3	11	8	0	49	3	4	7	6	200000	0	4	4	4	4	4	4	4	4	4	4	4	4	4	5	1	5	1	4	4	1	4	4	4	4	4	4	4	4	5	5	4	3	3	3	4
1130	1	21	2.19	2	11	8	0	49	3	2	2	2		0	4	3	4	4	4	4	4	4	4	4	4	5	4	2	3	3	4	1	4	4	4	4	4	4	4	1	4	4	4	3	4	3	3	3	4
1132	1	21	2.82	3	11	8	0	49	3	4	2	3	40000	0	4	5	4	4	5	5	4	4	4	4	5	4	4	2	5	1	3	3	3	4	3	3	4	4	1	3	4	4	5	5	4	4	4	4	3
1134	1	23	2	2	18	8	0	49	3	4	9	9		1	4	4	4	4	4	4	4	4	4	4	4	4	4	3	3	3	3	3	3	2	3	3	2	2	3	2	2	3	4	4	4	4	4	4	4
1136	1	22	3.2	4	4	8	0	48	4	6	9	9	20000	0	4	3	3	4	3	3	4	4	3	3	4	4	4	3	3	3	3	3	3	2	4		2	3	4	2	3	4	4	4	3	3	4	4	3
1138	1	21	3.62	5	4	8	0	48	4	1	6	6	100000	1	4	5	4	5	4	4	5	4	4	4	3	4	5	2	4	1	4	2	3	2	4	3	2	1	3	1	2	3	3.80963	4	4	4	3	4	3
1140	1	22	2.26	2	4	8	0	48	4	7	5	5	10000	0	4	3	3	4	4	3	4	4	4	4	3	4	3	2	4	3	4	2	4	1	4	4	1	1	4	1	1	4	3	3	3	4	3	3	3
1141	1	21	2.5	2	4	8	0	48	4	6	1		40000	0	3	3	3	3	3	3	3	3	4	4	4	4	4	2	4	2	4	2	3	2	3	3		3	3	2	2	3	3	3	3	4	4	4	4
1142	1	23	2.75	3	4	8	0	48	4	6	6	6	100000	1	4	4	4	3	4	3	4	3	4	3	4	4	3	3	3	3	4	3	3	3	3	3	3	3	3	2	3	2	4	4	4	4	3	4	4
1143	1	25	2.333	2	4	8	0	48	4		6	4	10000	0	3	3	3	3	3	3	3	3	3	3	3	3	3	3	3	4	3	3	3	2	3	3	2	2	3	2	2	3	3	3	3	3	3	3	3
1145	1	22	2.17	2	4	8	0	48	4	6	2	2	10000	0	4	4	4	4	4	3	3	3	3	3	4	3	3	2	4	2	4	2	4	1	4	3	2	2	3	2	2	3	3.80963	3	4	3	4	4	3
1148	1	23	2.93	3	4	8	0	48	5	6	6	6	30000	0	4	3	3	3	3	4	4	3	3	3	3	3	3	2	4	2	3	3	3	3	3	3	3	3	3	2	3	3	4	4	3	4	3	4	3
1149	1	22	3.2	4	4	8	0	48	4	2	6	6	40000	0	4	4	4	4	4	4	4	4	4	4	4	4	4	2	4	2	4	2	3	2	3	3	2	2	3	2	2	3	4	4	4	4	4	4	4
1150	1	22	3.2	4	4	8	0	48	4	6	9	9	20000	0	3	3	4	3	4	4	3	3	3	3	3	4	3	3	3	2	3	2	2	2	3	3	2	2	3	2	2	3	4	3	3	3	4	4	4
1151	1	21	3.18	4	4	8	0	48	4	1		2	33000	0	4	3	3	4	4	4	4	3	4	4	3	3	3	2	3	3	4	2	3	3	3	3	3	3	3	2	3	3	3	4	4	4	4	4	4
1158	1	23			5	9	1	52	4	3	6	6	1000000	0	4	4	3	3	4	4	3	3	4	3	3	4	4	2	3	3	3	4	3	3	2	2	2	2	2	3	2	3	4	4	4	4	4	4	3
1159	1	19	3.31	4	5	9	1	52	1	3	6	6	40000	0	4	4	4	5	4	4	5	4	3	4	4	5	4	2	3	1	4	3	3	2	3	3	3	3	3	2	3	3	4	5	3	2	4	4	3
1160	1	22	3.5	4	5	9	1	52		3	2	2	6000	0	2	3	4	3	4	3	4	3	4	4	4	3	4	3	3	3	3	2	2	3	3	2	2	3	3	3	2	2	4	3	3	4	4	4	4
1161	1	19	3.17	4	5	9	1	52	2	3	6	6	70000	0	4	4	4	5	3	3	3	4	5	3	4	4	4	4	5	4	4	4	3	3	3		3	3	3	2	4	3	4	4	4	4	4	4	4
1163	1	22	2.5	2	14	9	1	53	3	5	6	6	250000	0	4	3	4	4	4	3	4	4	4	3	4	3	3	2	4	4	4	1	4	3	3	3	3	3	3	2	4	4	4	3	3	3	3	4	3
1164	1	21	2.66	3	5	9	1	52	3	5	4	4	30000	1	5	4	4	3	4	5	4	4	5	4	5	4	4	3	4	5	4	3	3	1	3	3	3	2	3	1	4	4	3	4	3	5	4	5	5
1165	1	20	2.86	3	5	9	1	52	3	6	6	6	80000	1	4	4	4	4	4	4	4	4	4	4	4	4	4	3	5	3	4	4	4	3	3	2	3	3	3	2	4	3	3	3	4	3	3	3	3
1166	1	21	3	3	5	9	1	52	3	2	2	4	20000	0	4	3	4	4	3	3	3	3	4	4	3	3	3	2	3	2	3	3	3	3	3	3	3	3	3	2	3	3	3	4	3	3	3	3	3
1167	1	19	3.43	4	27	9	1	55	1	6	6	6	70000	0	4	2	3	1	3	3	3	3	4	4	3	4	4	3	4	2	3	1	3	2	3	3	3	3	3	2	4	3	4	4	3	2	2	2	3
1169	1	20	3.38	4	27	9	1	55	1	3	6	6	30000	0	4	2	3	3	3	3	3	3	3	3	3	3	3	1	5	3	3	3	2	1	2	3	2	2	3	1	2	2	2	2	4	3	4	4	4
1170	1	19	3.19	4	27	9	1	55	1	3	1	2	30000	0	4	3	3	3	3	3	3	3	4	3	4	4	3	2	4	3	3	3	3	2	3	3	3	2	3	1	3	3	4	4	4	3	3	3	3
1171	1	34	3.34	4	14	9	1	53	3	5	5	4	8000	1	4	4	4	3	3	3	3	3	4	4	4	3	4	2	4	2	3	2	3	2	3	3	2	2	3	2	2	3	3	3	3	4	3	3	4
1176	1	21	2.27	2	4	9	1	52	3	3	5	5	20000	0	4	4	4	4	4	4	4	4	3	3	4	4	4	2	4	2	4	3	3	3	3	3	2	3	3	2	2	3	4	3	3	4	4	4	4
1179	1	20	3.58	5	14	9	1	53	2	2	7	2	50000		4	4	4	4	4	4	4	4	4	4	4	4	4	3	4	3	4	2	4	4	4	4	4	4	4	1	4	4	5	5	3	3	2	2	3
1188	1	21	2.42	2	5	9	1	52	3	3	7	7		0	3	2	3	4	4	3	3	4	3	3	3	3	3	3	3	2	4	2	3	2	3	2	2	3	2	1	2	4	3	3	4	4	4	4	3
1192	1	22	2.77	3	5	9	1	52	3	2	6	4	50000	0	3	4	3	4	4	4	3	3	3	4	3	4	4	2	5	3	3	3	4	1	3	4	2	2	3	2	1	4	3	3	5	3	3	3	3
1193	1	20	2.06	2	5	9	1	52	2	3	7	6	80000	0	4	3	3	3	3	3	3	2	4	3	4	5	3	3	3	4	3	2	3	3	3	3	4	3	3	2	3	4	3	3	3	3	3	3	3
1194	1	21	3.67	5	5	9	1	52	3	3	4	4	30000	0	4	3	4	4	3	3	3	3	4	3	4	4	4	2	4	3	3	2	3	3	3	3	3	3	3	2	3	3	3	3	3	3	3	3	3
1197	1	21	2.46	2	5	9	1	52	3	3	6	6	70000	0	4	3	4	2	3	3	3	3	4	3	4	3	3	4	4	4	1	3	2	3	2	1	3	3	2	3	4	2	4	3	4	3	4	4	3
1200	1	21	2.84	3	5	9	1	52	3	2	6	6		0	5	4	4	4	4	4	5	4	4	4	4	4	4	4	4	5	4	4											4	4	5	4	5	5	5
1203	1	22	2.76	3	5	9	1	52	3	2	3	4	10000	0	5	3	4	3	3	3	4	4	3	4	4	4	3	3	4	2	4	2	4	3	3	2	3	3	3	2	4	3	3	4	3	3	3	4	4
1208	1	21	2.96	3	5	9	1	52	3	5	6	6	100000	0	3	3	1	2	2	1	2	2	2	2	3	1	2	4	2	4	2	3	1	3	1	2	2	3	2	2	3	2	2	2	3	3	2	2	3
1211	1	21	2.13	2	11	9	1	52	3	3	2	3	12000	0	3	3	3	4	3	3	3	3	3	3	3	3	3	2	3	2	4	2	3	2	3	3	2	2	3	2	2	3	3	3	3	3	4	3	3
1214	1	22	1.28	1	14	10	1	59	3	3	2	2	50000	0	3	3	3	4	4	3	4	3	4	3	3	4	4	3	3	3	3	4	4	3	3	4	4	4	3	2	3	4	4	3	3	4	3	3	4
1216	1	21	2.31	2	14	10	1	59	3	3	6	6	80000	0	4	5	4	5	4	4	4	4	4	4	4	4	5	2	4	2	2	3	3	2	3	3	2	2	3	2	1	4	4	4	4	4	4	4	3
1221	1	21	2.75	3	16	10	1	60	3	9	6	6	55000	0	3	4	4	3	3	3	3	4	4	3	3	3	2	3	3	3	3	4	3	4	4	4	1	4		2	1	3	4	3	3	4	2	3	3
1222	1	21	3.06	4	6	10	1	57	3	6	6	7	100000	0	5	5	4	4	3	4	4	4	5	5	5	5	4	3	4	2	4	3	4	3	4	4	4	4	4	2	4	4	5	5	4	4	4	4	4
1223	1	22	2.85	3	6	10	1	57	3	3	7	7	50000	0	4	4	5	4	4	5	3	5	5	4	3	5	4	2	4	2	5	2	3	2	3	4	2	3	3	1	3	3	4	4	5	4	3	3	4
1224	1	21	1.76	1	14	10	1	59	3	6	7	5	30000	0	5	2	3	4	3	3	4	5	4	4	5	5	4	2	3	3	5	2	3	3		3	3	2	3	1	3	3	5	4	2	3	3	2	2
1226	1	21	2.34	2	6	10	1	57	3	2	6		15000	0	3	2	3	4	3	3	4	3	3	3	3	3	3	2	4	2	3	3	3	2	3	3	2	2	3	3	3	3	3	3	3	3	3	4	3
1227	1	22	2.37	2	19	10	1	61	3	6	8	6	70000	0	4	4	3	4	4	3	4	3	4	3	4	4	3	3	3	3	3	2	3	4	3	4	4	4	3	1	4	3	4	4	4	4	3	3	4
1231	1	20	1.85	1	6	10	1	57	3	2	5	3	40000	0	4	3	3	4	3	3	3	4	3	4	3	4	4	2	4	2	4	2	2	2	2	3	3	3	2	2	2	3	4	3	3	3	4	4	3
1232	1	22	2.75	3	11	10	1	58	4	2	4		50000	0	1	4	4	4	5	4	4	5	4	3	4	5	5	1	5	1	4	1	3	4	3	3	2	4	3	2	4	4	5	5	4	5	4	5	4
1239	1	22	2.33	2	19	10	1	61	4	2	9	2	30000	1	4	3	3	3	3	3	3	3	4	4	4	4	4	2	3	3	4	2	3	3	2	3	3	3	3	2	3	3	4	3	4	2	3	4	3
1241	1	22	2.69	3	28	10	1	62	4	3	7	6	100000	0	4	4	4	4	3	3	3	3	4	3	4	4	4	3	3	3	3	5	3	2	3	3	3	2	3	1	2	3	3	3	3	4	4	4	4
1242	1	22	2.97	3	19	10	1	61	4	3	2	3	10000	0	4	4	4	4	5	3	4	3	3	4	5	3	4	2	3	2	3	2	2	2	3	4	1	2	4	2	2	3	3	5	4	4	4	5	4
1247	1	22	2.6	3	14	10	1	59	4	6	5	6	45000	0	4	2	3	3	3	3	3	3	4	3	3	3	3	4	3	4	4	3	3	2	2	3	2	2	3	2	3	3	2	2	3	3	3	3	3
1248	1	22	2.49	2	14	10	1	59	3	8	7	5	10000	0	3	4	3	5	4	3	4	4	4	3	4	4	4	3	4	4	4	3	3	3	3	4	3	4	3	2	3	3	5	4	4	3	4	5	5
1252	1	22	3.094	4	14	10	1	59	4	2		2	30000	0	4	4	3	4	4	3	4	4	5	4	4	4	4	4	4	3	3	4	4	3	4	4	4	4	4	1	4	4	5	5	5	5	5	5	5
1253	1	22	3.06	4	14	10	1	59	4	3	2	2	10000	0	3	3	3	3	4	3	4	3	3	4	4	5	4	3	4	2	4	2											3	4	4	3	4	3	3
1254	1	22	2.34	2	6	10	1	57	4	3	5	7		0	5	4	4	4	4	4	5	5	5	5	3	3	3	2	3	1	3	3	3	3	3	3	3	3	3	2	3	4	5	5	5	4	4	4	4
1258	1	21	2.65	3	6	10	1	57	3	2	6	5	8000	0	4	4	4	4	3	4	4	3	4	4	4	4	5	1	5	2	5	2	4	4	3	3	3	4	3	2	4	3	4	4	4	3	4	4	4
1260	1	21	2.25	2	2	10	1	56	3	3	4	4	6000	0	5	4	3	4	4	3	3	3	4	3	4	4	4	3	3	4	4	3	4	3	3	3	3	4	2	1	4	4	4	4	4	3	2	4	4
1261	1	21	2	2	14	10	1	59	3	3	6	6	80000	0	4	4	4	4	4	3	4	4	4	4	3	3	4	2	4	3	4	3	4	4	4	3	3	3	3	2	3	4	4	4	4	4	3	4	3
1264	1	21	2	2	6	10	1	57	3	3	7	5	50000	0	5	5	4	4	4	5	5	5	4	4	4	5	5	2	3	2	4	2	3	1	3	4	2	2	4	1	2	4	4	4	5	5	5	5	4
1265	1	21	2.14	2	6	10	1	57	3	6	5	4	30000	0	4	2	4	4	4	4	4	4	4	3	4	4	4	2	4	2	3	1	3	3	2	3	2	2	2	3	3	3	3	3	3	4	3	3	3
1266	1	21	1.71	1	14	10	1	59	3	5	6	7	80000	0	3	3	4	4	4	4	3	3	3	3	4	4	4	2	4	3	4	2	4	3	4	4	4	4	3	2	3	4	3	3	4	4	3	2	3
1267	1	23	2.26	2	6	10	1	57	3	3	6	6	90000	0	4	3	5	4	3	4	4	3	5	4	5	4	4	4	4	4	4	4	4	4	3	4	4	4	4	2	4	3	4	3	4	4	3	5	5
1268	1	22	2.04	2	6	10	1	57	3	3	6	4	100000	0	4	3	3	3	3	3	3	3	4	3	4	4	4	2	3	2	3	2	3	4	3	3	2	4	3	2	3	4	4	3	2	3	3	3	3
1269	1	21	2.74	3	6	10	1	57	3	3	4	2	100000	0	5	4	4	3	3	3	3	3	3	4	3	4	4	2	4	2	5	2	4	4	4	4	4	4	4	1	4	4	5	5	3	4	4	4	3
1270	1	21	3.46	4	6	10	1	57	3	2	9	2	8000	0	4	3	5	5	5	5	5	5	5	5	4	4	4	2	4	1	4	3	3	2	2	4	1	2	4	2	1	3	4	4	4	4	4	4	4
1271	1	21	2.97	3	6	10	1	57	3	2	2	2	15000	0	5	3	4	4	5	4	4	4	4	4	4	4	4	2	4	2	4	2	4	3	3	3	3	3	3	1	4	4	5	4	4	5	4	4	3
1278	1	22	3.25	4	14	11	1	68	4	3	6	7	200000	1	5	5	4	4	4	5	5	5	4	5	4	5	5	2	4	2	4	2	4	4	4	3	3	3	3	2	3	3	4	4	4	5	4	5	5
1280	1	21	2.65	3	5	11	1	65	3	3	6	6	50000	0	4	4	4	3	3	2	2	3	3	2	3	3	3	4	3	3	3	4	2	2	3	3	4	4	4	2	2	3	4	3	3	2	2	2	3
1281	1	22	3.49	4	5	11	1	65	3	2	6	4	20000	0	4	3	4	4	3	2	3	4	5	4	5	5	3	3	3	4	5	3	3	4	3	4	3	4	4	2	4	4	4	3	4	2	2	3	3
1282	1	22	2.94	3	5	11	1	65	3	3	2	2	40000	0	4	3	3	3	3	3	3	3	4	3	3	3	3	2	3	2	5	3	3	3	3	3	3	4	3	2	4	3	3	3	3	2	2	2	3
1283	1	21	2.56	3	16	11	1	69	3	3	6	6		0	3	3	2	3	4	2	3	4	2	3	3	3	3	3	2	3	4	3	2	2	2	3	3	3	3	3	2	2	3	3	2	4	3	3	2
1284	1	21	2.7	3	19	11	1	70	4	6	2	3	50000	0	4	3	3	3	4	4	4	3	3	3	4	3	3	3	3	3	3	3	3	2	3	4	2	1	4	1	1	4	3	4	3	3	3	4	4
1285	1	21	2.6	3	1	11	1	63	4	2	6	6	50000	0	5	3	4	3	4	3	3	3	3	3	4	3	4	3	3	3	3	3	3	2	3	3	3	3	2	3	2	3	4	4	4	4	3	4	3
1289	1	20	2.42	2	6	11	1	66	2	2	4	4	30000	0	5	3	4	4	4	3	4	3	5	4	5	5	4	1	4	4	5	3	4	4	4	4	4	4	4	1	4	4	4	4	5	3	3	3	3
1290	1	23	2.71	3	11	11	1	67	2	3	6	6	50000	0	5	4	5	3	3	4	4	4	5	5	4	4	4	2	5	5	5	5	4	4	3	3	4	4	3	2	4	4	4	5	4	3	3	3	3
1291	1	23	2.34	2	29	11	1	73	4	3	4	3	25000	0	4	3	3	2	5	4	3	4	4	4	4	4	4	2	5	2	4	2	3	1	4	3	2	1	3	2	3	3	2	3	4	5	4	5	4
1292	1	22	2.2	2	29	11	1	73	4	1	5	4	30000	0	4	3	3	5	4	5	3	5	5	3	5	4	3	5	5	2	3	4	3	1	3	3	3	2	4	1	3	3	4	5	3	4	4	5	5
1293	1	20	3.4	4	5	11	1	65	4	3	8	6	100000	0	3	4	4	4	4	3	3	3	4	4	4	4	4	2	4	2	4	2	3	3	2	2	3		3	2	2	3	3	3	4	3	3	3	3
1294	1	25	3.48	4	6	11	1	66	3	2	6	8	1000000	1	5	5	5	5	4	5	5	4	5	5	5	4	5	2	5	2	5	2	4	1	4	3	2	1	3	1	2	4	5	5	5	5	4	5	5
1295	1	19	2.6	3	6	11	1	66	2	3	5		15000	0	3	3	4	3	3	4	3	3	4	3	3	4	4	2	4	2	3	2	3	1	3	4	2	2	3	2	2	3	4	4	4	4	4	4	3
1297	1	19	2.5	2	16	11	1	69	3	6	8	8	200000	0	3	3	4	4	4	4	3	4	4	3	3	4	4	2	4	2	3	2	2	3	2	2	3	3	2	2	2	3	4	3	4	3	4	3	4
1298	1	22	2.64	3	30	11	1	74	3	5	6	7	150000	1	4	5	5	5	5	4	4	5	5	5	5	4	5	1	5	1	5	1	4	1	3	4	2	1	3	1	1	3	4	5	5	5	4	5	4
1299	1	21	2	2	27	11	1	71	1	2	4	5	30000	0	3	4	4	4	4	5	5	5	4	4	4	4	5	2	5	2	4	2	4	1	3	4	2	1	3	2	1	4	4	5	5	5	5	5	4
1300	1	21	2.35	2	14	11	1	68	4	3	6	6	23000	0	2	3	1	2	3	2	3	2	2	3	3	2	3	4	2	3	2	3	1	3	2	2	4	3	2	3	4	1	3	2	2	2	3	2	3
1302	1	21	3.92	5	5	11	1	65	3	5	7	6	105000	0	3	4	2	5	5	4	5	5	4	3	4	5	5	2	3	3	5	1	3	2	3	2	2	3	3	4	1	4	4	2	2	4	5	4	5
1303	1	22	3.95	5	4	11	1	64	3	2	7	6	80000	1	3	3	3	3	3	2	3	2	1	1	4	5	4	3	3	3	3	2	3	2	3	3	1	1	4	1	2	3	3	3	3	2	2	3	3
1304	1	23	3.04	4	4	11	1	64	4	3	6	6	40000	0	3	5	3	3	4	3	4	4	3	4	4	4	4	3	4	2	4	3	3	3	3	2	2	2	4	2	2	4	3	4	4	3	4	4	3
1305	1	19	1.98	1	27	11	1	71	1	6	9	6	9000	0	5	3	4	4	4	3	2	4	4	5	5	5	5	2	2	5	4	5	3	4	3	4	4	4	4	1	3	4	5	5	2	3	2	2	2
1306	1	22	2.67	3	19	11	1	70	3	2	6	6	35000	0	4	4	4	4	5	3	4	4	4	4	4	5	4	1	4	1	5	4	4	2	3	4	2	2	3	1	3	3	5	5	3	5	3	4	4
1307	1	22	2.2	2	29	11	1	73	4	1	6	4	40000	0	4	5	4	3	4	4	3	4	3	4	4	4	4	1	4	1	4	3	3	1	3	3	1	1	3	1	4	2	4	5	5	4	4	3	4
1309	1	19	2.75	3	27	11	1	71	1	2	4	4	30000	0	4	3	3	4	3	3	3	3	4	3	4	4	4	4	4	5	5	4	3	3	3	3	3	3	3	2	3	3	4	3	3	2	2	2	3
1310	1	23	3.71	5	4	11	1	64	3	2	8	8	100000	0	1	3	2	3	3	4	3	4	3	3	4	3	4	2	4	3	3	3	3	2	2	3	3	2	2	2	3	3	3	3	4	4	4	3	3
1311	1	23	3.05	4	4	11	1	64	4	2	7	6	70000	0	4	4	4	3	3	3	3	3	3	4	3	3	4	3	3	3	3	3	2	3	2	2	3	2	3	2	2	3	4	4	3	4	3	3	2
1313	1	2	3.08	4	11	11	1	67	3	1	6	6	60000	0	4	4	5	5	5	2	4	3	5	4	3	5	5	3	5	1	4	1	4	4	4	4	4	4	4	1	3	4	5	4	5	5	5	4	4
1314	1	21	3.18	4	11	11	1	67	2	3	7	4	40000	0	4	3	3	3	3	2	3	3						2	3	2	3	4	4	2	4	4	3		4	1	3	3	3	4	2	3.39011	3.50798	3.62405	3.63927
1315	1	21	3.01	4	14	11	1	68	2	3	2	2	30000	0	5	3	5	3	3	3	3	4	3	2	3	4	3	2	3	3	4	3	3	2	2	3	2	3	2	3	3	2	4	4	3	3	3	3	3
1316	1	25	4	5	14	11	1	68	4	5	7	6	100000	0	5	5	5	5	4	5	5	5	5	5	4	5	5	1	5	1	5	1	3	2	3	3	1	1	4	2	1	4	4	4	5	5	4	5	4
1317	1	22	2.22	2	14	11	1	68	4	3	6	6	200000	0	1	2	2	2	2	2	2	2	1	2	2	3	2	4	3	4	2	3											2	3	4	3	2	2	3
1321	1	20	2.58	3	28	11	1	72	2	6	7	6	40000	0	4	5	4	4	4	3	4	4	4	3	4	3	4	5	1	5	2	4	3	4	4	4	1	1	4	1	3	3	3	4	3	4	4	4	3
1322	1	23	2.5	2	31	11	1	75	3	2	6	5	30000	1	3	4	3	5	5	5	5	5	3	2	3	3	3	1	5	2	3	3	3	2	3	2	2	2	3	2	3	2	4	4	3	3	3	4	3
1325	1	21	2.59	3	19	11	1	70	3	3	6	6	60000	1	3	3	4	4	3	3	3	4	4	3	4	3	4	2	3	2	4	3	3	3	3	2	2	3	3	3	2	2	4	4	4	4	3	4	3
1328	1	21	2.8	3	6	11	1	66	2	2	3	3	25000	0	4	3	3	4	3	3	3	3	4	3	4	3	4	2	4	2	2	4	2	3	2	2	3	3	2	3	3	2	4	4	4	4	3	3	3
1331	1	22	3.99	5	19	11	1	70	3	1	8	8	50000	1	3	3	2	5	4	4	4	4	4	4	5	5	5	2	4	2	3	2	2	2	3	3	2	2	2	2	3	4	3	2	4	4	3	3	4
1334	1	22	3	3	11	11	1	67	3	2	6	4	20000	0	4	4	4	3	3	4	4	4	4	3	4	4	4	2	3	2	4	2	3	3	3	3	2	3	3	2	3	3	4	4	3	4	3	4	4
[truncated: 5 more columns]
